# Supplementary material for: Genome-wide rare variant score associates with morphological subtypes of autism spectrum disorder
Source: Nat Commun. 2022 Oct 29;13:6463. doi: 10.1038/s41467-022-34112-z (PMC9617891; doi:10.1038/s41467-022-34112-z)
Supplement: Supplementary file 4 — Supplementary Data 1–21 [file 41467_2022_34112_MOESM4_ESM.xlsx]

## Sheet: SupData 1
Supplementary Data 1: Discovery Cohort Characteristics
	Whole cohort (N = 325)	Complex (n= 81)*	Equivocal (n= 57)*	Essential (n= 187)	P value, 3-group comparison**	P value, Complex vs. Essential***	P value, Complex vs. Equivocal***	P value, Equivocal vs. Essential***
Mean age of diagnosis (yrs)	4.8	5.8	5.7	4.1	2.3x10^-4	1.8x10^-3	0.84	0.019
No. of boys/ No. of girls	271/54	68/13	52/5	151/36	0.17	NA	NA	NA
Male-female ratio	5.0:1	5.2:1	10.4:1	4.2:1	NA	NA	NA	NA
ASD subtype					0.8	NA	NA	NA
ASD	150	36	20	94	NA	NA	NA	NA
Asperger's	37	8	12	17	NA	NA	NA	NA
Autism	138	37	25	76	NA	NA	NA	NA
IQ (No. tested)	105 (161)	95 (37)	106 (29)	108 (95)	0.011	4.5x10^-3	0.043	0.68
BMI	19.4 (310)	21.2 (76)	20.8 (55)	18.2 (179)	1.4x10^-4	2.010^-3	0.78	0.0096
*Complex and Equivocal ASD were combined for analysis as a single "Dysmorphic" group. Essential ASD was redefined as Nondysmorphic ASD.
**One-way ANOVA was used to test mean age of diagnosis, IQ and BMI. Two-sided Chi-squared test was used to test sex ratio and ASD subtype
***If the 3 group statistical comparison was significant, pairwise tests were conducted using two-sided Welch's t-test (for mean age of diagnosis, IQ, and BMI) or two-sided Fisher's exact test

## Sheet: SupData 2
Supplementary Data 2: Summary of WGS quality and number of variants detected
Sample	DNA source	Relation	Sex	Site-Platform	Sequencing depth	Genome coverage >= 5x	Genome coverage >= 10x	Genome coverage >= 20x	Total SNVs	Total Indels	Rare SNVs	Rare Indels	Denovo SNVs	Denovo Indels	Total CNVs	Rare CNVs	Denovo CNVs	Total SVs	Rare SVs
3-0001-000	Blood	Proband	M	Complete Genomics	51.1334	0.996	0.991	0.96	3369104	251240	33339	2421	52	13	242	3	0	762	20
3-0001-100	Blood	Mother	F	Complete Genomics	50.141	0.996	0.992	0.967	3385802	248728	34395	2563	NA	NA	225	4	NA	764	20
3-0001-101	White blood cell	Father	M	Complete Genomics	50.0817	0.996	0.991	0.96	3352449	243162	32749	2464	NA	NA	251	5	NA	753	24
3-0003-000	Blood	Proband	M	Macrogen-Illumina HiSeqX	42.94	0.99	0.99	0.96	3768752	820177	38556	4232	NA	NA	1245	15	NA	8323	257
3-0005-000	Blood	Proband	F	Macrogen-Illumina HiSeqX	34.43	0.99	0.98	0.96	3723639	689603	36563	4178	50	5	1135	15	0	10803	547
3-0005-100	Blood	Mother	F	Macrogen-Illumina HiSeqX	36.85	0.99	0.98	0.97	3682893	692092	35606	4071	NA	NA	1120	13	NA	10343	494
3-0005-101	Blood	Father	M	Macrogen-Illumina HiSeqX	37.31	0.99	0.99	0.95	3668789	695022	35584	3979	NA	NA	1183	13	NA	10214	461
3-0018-000	Blood	Proband	M	BGI - Illumina HiSeq	29.82	0.98	0.97	0.85	3536555	624849	33211	3050	62	4	657	18	0	5477	381
3-0018-100	Blood	Mother	F	BGI - Illumina HiSeq	31.32	0.97	0.97	0.9	3576176	663705	34454	3273	NA	NA	668	22	NA	5553	418
3-0018-101	Blood	Father	M	BGI - Illumina HiSeq	36.57	0.98	0.98	0.92	3514175	651025	33964	3077	NA	NA	747	24	NA	5515	407
3-0019-000	White blood Cell	Proband	M	Macrogen-Illumina HiSeqX	29.63	0.99	0.98	0.88	3626843	631983	34625	3560	85	5	1039	10	0	9087	315
3-0019-100	Blood	Mother	F	Macrogen-Illumina HiSeqX	34.91	0.99	0.98	0.95	3681186	641612	35671	3629	NA	NA	1092	9	NA	8775	279
3-0019-101	Blood	Father	M	Macrogen-Illumina HiSeqX	30.87	0.99	0.98	0.89	3651673	641991	35766	3765	NA	NA	1048	13	NA	8642	310
3-0020-000	Blood	Proband	F	TCAG-Illumina HiSeqX	41.95	0.99	0.99	0.98	3726622	840265	36675	4629	77	5	682	15	0	10853	610
3-0020-100	Blood	Mother	F	TCAG-Illumina HiSeqX	45.06	0.99	0.99	0.98	3715087	841052	36890	4505	NA	NA	705	10	NA	10381	552
3-0020-101	Blood	Father	M	TCAG-Illumina HiSeqX	41.8	1	0.99	0.96	3663286	829144	35096	4424	NA	NA	688	15	NA	10239	562
3-0021-000	White blood cell	Proband	F	TCAG-Illumina HiSeqX	41.18	0.99	0.99	0.98	3702274	859799	36505	5215	NA	NA	720	22	NA	9328	376
3-0022-000	Blood	Proband	F	TCAG-Illumina HiSeqX	34.96	0.99	0.99	0.96	3706695	831151	36504	4502	61	6	690	13	0	10318	400
3-0022-100	Blood	Mother	F	TCAG-Illumina HiSeqX	29.63	0.99	0.98	0.91	3670081	819978	35942	4278	NA	NA	626	9	NA	9465	286
3-0022-101	Blood	Father	M	TCAG-Illumina HiSeqX	32.5	1	0.99	0.92	3655918	821257	35478	4400	NA	NA	701	18	NA	9738	358
3-0025-000	White blood cell	Proband	M	Complete Genomics	53.7901	0.996	0.991	0.966	3399224	253833	32963	2470	54	14	266	2	0	773	18
3-0025-100	Blood	Mother	F	Complete Genomics	54.5284	0.996	0.991	0.973	3419866	258545	33997	2674	NA	NA	261	4	NA	748	18
3-0025-101	Blood	Father	M	Complete Genomics	55.7307	0.996	0.991	0.967	3404208	262714	33018	2587	NA	NA	266	5	NA	797	20
3-0027-000	Cell line	Proband	M	Complete Genomics	53.7335	0.992	0.979	0.921	3353003	225185	31830	2234	66	15	242	2	0	1309	25
3-0027-100	Blood	Mother	F	Complete Genomics	60.8223	0.994	0.985	0.948	3388739	220099	32489	2235	NA	NA	253	5	NA	1339	28
3-0027-101	Blood	Father	M	Complete Genomics	54.3638	0.992	0.978	0.921	3356586	231135	32471	2414	NA	NA	238	5	NA	1312	28
3-0029-000	Blood	Proband	M	Macrogen-Illumina HiSeqX	34.98	0.99	0.99	0.94	3705847	810684	35880	3875	55	6	1185	15	0	10931	464
3-0029-100	Blood	Mother	F	Macrogen-Illumina HiSeqX	32.61	0.99	0.98	0.96	3779888	789967	38279	4195	NA	NA	1172	20	NA	10349	416
3-0029-101	Blood	Father	M	Macrogen-Illumina HiSeqX	29.56	0.99	0.98	0.9	3679971	796930	34899	3830	NA	NA	1134	10	NA	10152	364
3-0030-000	Blood	Proband	M	TCAG-Illumina HiSeqX	39.65	1	0.99	0.95	3679826	829715	37000	4720	76	4	650	14	0	10365	515
3-0030-100	Blood	Mother	F	TCAG-Illumina HiSeqX	37.75	0.99	0.99	0.97	3708284	839936	36129	4710	NA	NA	665	17	NA	9893	388
3-0030-101	Blood	Father	M	TCAG-Illumina HiSeqX	36.83	1	0.99	0.94	3670913	831218	37682	4890	NA	NA	674	17	NA	9764	391
3-0031-000	White blood cell	Proband	M	Macrogen-Illumina HiSeqX	34.48	0.99	0.99	0.93	3688186	716675	36623	4352	73	2	1167	16	0	10799	582
3-0031-100	Blood	Mother	F	Macrogen-Illumina HiSeqX	38.1	0.99	0.98	0.97	3696967	725222	37123	4589	NA	NA	1133	13	NA	10430	577
3-0031-101	Blood	Father	M	Macrogen-Illumina HiSeqX	30.57	0.99	0.98	0.9	3735292	691193	36431	4083	NA	NA	1059	16	NA	9863	442
3-0032-000	Blood	Proband	M	Macrogen-Illumina HiSeqX	30.3	0.99	0.98	0.9	3585775	784944	34142	3908	NA	NA	1165	16	NA	7026	213
3-0039-000	Blood	Proband	F	Macrogen-Illumina HiSeqX	32.81	0.99	0.98	0.96	3737204	809135	36895	4009	81	3	1175	10	2	10680	419
3-0039-100	Blood	Mother	F	Macrogen-Illumina HiSeqX	35.83	0.99	0.98	0.97	3731451	814196	36780	3854	NA	NA	1205	7	NA	10254	375
3-0039-101	Blood	Father	M	Macrogen-Illumina HiSeqX	37.21	0.99	0.99	0.95	3717070	817661	36338	3981	NA	NA	1225	8	NA	10167	394
3-0041-000	White blood cell	Proband	M	TCAG-Illumina HiSeqX	38.6	1	0.99	0.95	3659536	851395	35774	4674	NA	NA	721	10	NA	8916	332
3-0045-000	White blood cell	Proband	M	TCAG-Illumina HiSeqX	40.27	1	1	0.96	3674766	853323	37089	4898	NA	NA	733	9	NA	9339	322
3-0046-000	White blood cell	Proband	F	Complete Genomics	54.5336	0.996	0.992	0.974	3442712	261689	34860	2578	71	19	249	2	0	768	20
3-0046-100	Blood	Mother	F	Complete Genomics	55.5627	0.996	0.992	0.974	3433582	263212	34146	2665	NA	NA	261	3	NA	806	21
3-0046-101	Blood	Father	M	Complete Genomics	55.7165	0.996	0.991	0.968	3391625	262330	33681	2559	NA	NA	247	2	NA	741	13
3-0049-001	White blood cell	AffectedSibling	M	TCAG-Illumina HiSeqX	60.99	1	1	0.99	3757331	877389	55633	10124	73	6	824	43	0	12973	1166
3-0049-100	Blood	Mother	F	TCAG-Illumina HiSeqX	38.32	0.99	0.99	0.98	3753624	859404	55886	8652	NA	NA	669	31	NA	11756	880
3-0049-101	Blood	Father	M	TCAG-Illumina HiSeqX	36.82	1	0.99	0.94	3742997	853164	54731	8474	NA	NA	687	29	NA	11766	909
3-0050-000	Blood	Proband	M	Macrogen-Illumina HiSeqX	35.88	0.99	0.99	0.94	3712593	720714	38373	4726	73	10	1165	18	0	10699	534
3-0050-100	Blood	Mother	F	Macrogen-Illumina HiSeqX	29.93	0.99	0.98	0.92	3704110	675869	37564	4044	NA	NA	1062	12	NA	9687	397
3-0050-101	Blood	Father	M	Macrogen-Illumina HiSeqX	31.5	0.99	0.98	0.91	3699300	703147	38143	4360	NA	NA	1129	15	NA	10021	431
3-0053-000	White blood cell	Proband	M	Macrogen-Illumina HiSeqX	30.26	0.99	0.98	0.89	3660689	655898	35153	3675	65	2	1065	10	0	9475	410
3-0053-100	Blood	Mother	F	Macrogen-Illumina HiSeqX	28.56	0.98	0.98	0.89	3636019	620895	35447	3463	NA	NA	1029	12	NA	8771	317
3-0053-101	Cell line	Father	M	Macrogen-Illumina HiSeqX	34.16	0.99	0.99	0.93	3673814	673097	36319	3848	NA	NA	1151	13	NA	9311	377
3-0055-000	White blood Cell	Proband	M	Macrogen-Illumina HiSeqX	32.07	0.99	0.98	0.9	3648443	638104	35406	3574	61	2	1065	10	0	9294	285
3-0055-100	Blood	Mother	F	Macrogen-Illumina HiSeqX	34.37	0.99	0.98	0.95	3616791	655427	35747	3764	NA	NA	1086	12	NA	9098	299
3-0055-101	Cell line	Father	M	Macrogen-Illumina HiSeqX	30.92	0.99	0.98	0.9	3653449	642846	35143	3569	NA	NA	1045	16	NA	8861	266
3-0058-000	White blood cell	Proband	M	Complete Genomics	50.6558	0.996	0.991	0.963	3368747	247165	33160	2498	74	14	274	3	0	779	20
3-0058-100	Blood	Mother	F	Complete Genomics	56.2128	0.996	0.992	0.974	3441752	268257	34221	2572	NA	NA	272	4	NA	769	15
3-0058-101	Blood	Father	M	Complete Genomics	56.2208	0.996	0.991	0.969	3413100	262734	34204	2603	NA	NA	266	3	NA	759	25
3-0059-000	White blood cell	Proband	M	Macrogen-Illumina HiSeqX	32.6	0.99	0.99	0.92	3678024	687127	36354	4136	65	5	1073	15	0	10757	524
3-0059-100	Blood	Mother	F	Macrogen-Illumina HiSeqX	34.06	0.99	0.98	0.96	3778305	706604	37584	4501	NA	NA	1119	12	NA	10350	450
3-0059-101	Blood	Father	M	Macrogen-Illumina HiSeqX	35.89	0.99	0.99	0.94	3692647	709291	37675	4514	NA	NA	1166	15	NA	10487	530
3-0064-000	Blood	Proband	M	Complete Genomics	51.8935	0.995	0.99	0.96	3376304	259864	32640	2582	76	14	260	3	0	734	16
3-0064-100	Blood	Mother	F	Complete Genomics	53.6193	0.996	0.991	0.969	3409970	265376	33183	2679	NA	NA	250	8	NA	752	20
3-0064-101	Blood	Father	M	Complete Genomics	52.8928	0.996	0.99	0.962	3383488	259635	32933	2542	NA	NA	253	6	NA	760	17
3-0066-001	White blood cell	AffectedSibling	M	Macrogen-Illumina HiSeqX	35.95	0.99	0.99	0.94	3701409	663429	35794	3722	63	3	1151	13	0	9712	423
3-0066-100	Blood	Mother	F	Macrogen-Illumina HiSeqX	34.76	0.99	0.98	0.95	3723414	656000	35793	3720	NA	NA	1145	14	NA	9040	347
3-0066-101	Blood	Father	M	Macrogen-Illumina HiSeqX	35.5	0.99	0.99	0.93	3680078	657102	34756	3571	NA	NA	1117	6	NA	9127	355
3-0067-000	Blood	Proband	M	Macrogen-Illumina HiSeqX	32.49	0.99	0.98	0.91	3652925	640170	34847	3475	66	1	1066	8	1	9195	327
3-0067-100	White blood cell	Mother	F	Macrogen-Illumina HiSeqX	30.62	0.98	0.98	0.92	3671966	637805	34943	3450	NA	NA	1020	10	NA	8766	286
3-0067-101	Cell line	Father	M	Macrogen-Illumina HiSeqX	30.47	0.99	0.98	0.89	3649009	630996	35274	3338	NA	NA	1040	8	NA	8681	301
3-0070-000	White blood cell	Proband	F	Macrogen-Illumina HiSeqX	33.01	0.99	0.98	0.96	3723082	706322	39713	5130	112	6	1134	10	0	10873	535
3-0070-100	Blood	Mother	F	Macrogen-Illumina HiSeqX	30.04	0.99	0.98	0.92	3723480	687933	37543	4399	NA	NA	1072	7	NA	9959	406
3-0070-101	Blood	Father	M	Macrogen-Illumina HiSeqX	35.62	0.99	0.99	0.94	3746786	712251	38892	4944	NA	NA	1161	10	NA	10501	460
3-0075-000	Blood	Proband	M	TCAG-Illumina HiSeqX	39.66	1	1	0.98	3676961	833969	35814	4604	55	6	714	13	0	11295	581
3-0075-100	Blood	Mother	F	TCAG-Illumina HiSeqX	38.92	0.99	0.99	0.97	3727336	842132	36751	4819	NA	NA	689	12	NA	10757	526
3-0075-101	Blood	Father	M	TCAG-Illumina HiSeqX	37.92	1	0.99	0.95	3681950	834659	35838	4743	NA	NA	687	17	NA	10693	532
3-0077-000	Blood	Proband	M	TCAG-Illumina HiSeqX	39.03	1	0.99	0.95	3696616	837637	35904	4876	73	7	682	12	0	11067	586
3-0077-100	Blood	Mother	F	TCAG-Illumina HiSeqX	32.3	0.99	0.99	0.94	3745873	839303	37049	4655	NA	NA	639	15	NA	10433	496
3-0077-101	Blood	Father	M	TCAG-Illumina HiSeqX	38.62	1	0.99	0.95	3663131	834898	35083	4830	NA	NA	700	14	NA	10653	511
3-0078-000	Blood	Proband	M	Macrogen-Illumina HiSeqX	32.82	0.99	0.99	0.91	3634846	646794	35376	3621	51	2	1074	10	0	9293	309
3-0078-100	White blood cell	Mother	F	Macrogen-Illumina HiSeqX	32.48	0.99	0.98	0.93	3623856	618789	34754	3398	NA	NA	1050	11	NA	8682	256
3-0078-101	Blood	Father	M	Macrogen-Illumina HiSeqX	32.41	0.99	0.98	0.91	3628393	640714	35096	3505	NA	NA	1046	9	NA	8770	302
3-0080-000	Blood	Proband	M	BGI - Illumina HiSeq	27.43	0.98	0.96	0.81	3492229	606601	33533	3030	53	1	610	11	0	5446	365
3-0080-100	Blood	Mother	F	BGI - Illumina HiSeq	29.16	0.97	0.96	0.85	3537483	622813	35176	3196	NA	NA	678	16	NA	5504	391
3-0080-101	Blood	Father	M	BGI - Illumina HiSeq	28.43	0.98	0.96	0.83	3545648	644414	33843	3055	NA	NA	613	18	NA	5529	404
3-0082-000	Blood	Proband	M	Complete Genomics	48.3219	0.996	0.99	0.957	3372444	241067	32829	2478	44	19	270	3	0	1546	17
3-0082-100	Blood	Mother	F	Complete Genomics	49.1275	0.996	0.991	0.969	3403883	243613	33828	2497	NA	NA	258	9	NA	1656	24
3-0082-101	Blood	Father	M	Complete Genomics	48.149	0.996	0.99	0.957	3365121	240880	32791	2400	NA	NA	254	5	NA	1627	25
3-0083-000	White blood cell	Proband	M	Macrogen-Illumina HiSeqX	36.6	0.99	0.99	0.94	3704525	705858	37794	4602	96	7	1117	13	0	10559	510
3-0083-100	Blood	Mother	F	Macrogen-Illumina HiSeqX	31.6	0.99	0.98	0.94	3734023	692994	38379	4626	NA	NA	1098	15	NA	9949	431
3-0083-101	Blood	Father	M	Macrogen-Illumina HiSeqX	33.23	0.99	0.99	0.92	3695057	695867	37022	4624	NA	NA	1141	13	NA	10062	425
3-0090-001	Blood	Affectedsibling	F	Complete Genomics	51.4243	0.996	0.992	0.972	3393143	247455	32978	2432	85	21	243	4	0	1681	17
3-0090-100	Blood	Mother	F	Complete Genomics	51.9602	0.996	0.992	0.973	3403605	247623	32770	2438	NA	NA	260	4	NA	1731	22
3-0090-101	Blood	Father	M	Complete Genomics	47.8721	0.996	0.99	0.956	3350563	238728	32412	2385	NA	NA	236	5	NA	1559	23
3-0091-000	White blood cell	Proband	M	Complete Genomics	51.9216	0.996	0.991	0.962	3375785	259152	34027	2645	54	18	245	2	0	730	22
3-0091-100	Blood	Mother	F	Complete Genomics	51.8394	0.996	0.991	0.967	3422867	259027	34781	2662	NA	NA	237	4	NA	736	19
3-0091-101	Blood	Father	M	Complete Genomics	52.6172	0.995	0.989	0.959	3424469	257005	35126	2647	NA	NA	265	1	NA	727	26
3-0094-000	Blood	Proband	M	Macrogen-Illumina HiSeqX	36.41	0.99	0.99	0.94	3770884	704496	36687	4367	82	2	1148	16	0	10487	501
3-0094-100	Blood	Mother	F	Macrogen-Illumina HiSeqX	32.97	0.99	0.98	0.95	3739170	697792	37285	4415	NA	NA	1140	15	NA	10027	435
3-0094-101	Blood	Father	M	Macrogen-Illumina HiSeqX	31.71	0.99	0.98	0.91	3697325	676620	37997	4023	NA	NA	1111	13	NA	9722	394
3-0095-000	Blood	Proband	M	Macrogen-Illumina HiSeqX	34.52	0.99	0.99	0.93	3633179	702468	35200	4348	74	8	1133	11	0	10700	526
3-0095-100	Blood	Mother	F	Macrogen-Illumina HiSeqX	37.34	0.99	0.98	0.97	3756536	732831	38325	5262	NA	NA	1159	10	NA	10606	506
3-0095-101	Blood	Father	M	Macrogen-Illumina HiSeqX	34.34	0.99	0.99	0.93	3727984	717362	37541	4569	NA	NA	1177	14	NA	10302	449
3-0096-000	Blood	Proband	M	TCAG-Illumina HiSeqX	47.03	1	1	0.98	3690674	842268	36210	5204	39	6	731	15	0	11727	676
3-0096-100	Blood	Mother	F	TCAG-Illumina HiSeqX	38.05	0.99	0.99	0.97	3722602	841344	36995	4929	NA	NA	662	11	NA	10902	531
3-0096-101	Blood	Father	M	TCAG-Illumina HiSeqX	39.22	1	0.99	0.95	3666463	838055	35465	4948	NA	NA	708	10	NA	10893	553
3-0097-000	White blood cell	Proband	F	Complete Genomics	49.215	0.995	0.989	0.957	3516964	237805	43255	2490	364	11	256	7	0	708	13
3-0097-100	Blood	Mother	F	Complete Genomics	53.1209	0.996	0.991	0.97	3430076	258075	33501	2444	NA	NA	248	4	NA	778	15
3-0097-101	Blood	Father	M	Complete Genomics	54.1375	0.996	0.991	0.964	3391472	259704	33035	2528	NA	NA	246	6	NA	723	22
3-0100-000	White blood cell	Proband	M	TCAG-Illumina HiSeqX	48.71	1	1	0.98	3703598	854980	36211	5390	NA	NA	758	15	NA	9683	401
3-0101-000	White blood cell	Proband	M	Macrogen-Illumina HiSeqX	29.17	0.99	0.98	0.88	3625571	643075	34952	3397	62	6	1010	8	0	9500	389
3-0101-100	Blood	Mother	F	Macrogen-Illumina HiSeqX	31.62	0.99	0.98	0.93	3655104	619603	35064	3268	NA	NA	1067	10	NA	8986	358
3-0101-101	Blood	Father	M	Macrogen-Illumina HiSeqX	33.72	0.99	0.99	0.92	3671869	663618	35577	3562	NA	NA	1093	9	NA	9266	365
3-0102-000	White blood cell	Proband	M	Macrogen-Illumina HiSeqX	32.2	0.99	0.99	0.93	3703847	813894	36115	4178	92	9	1170	15	0	11591	545
3-0102-100	Blood	Mother	F	Macrogen-Illumina HiSeqX	41.03	0.99	0.98	0.98	3730839	829988	36569	4181	NA	NA	1264	11	NA	11370	508
3-0102-101	Blood	Father	M	Macrogen-Illumina HiSeqX	37.3	0.99	0.99	0.95	3695999	822868	36288	4134	NA	NA	1225	23	NA	11167	518
3-0103-000	White blood cell	Proband	M	Macrogen-Illumina HiSeqX	38.53	0.99	0.99	0.95	3690539	693702	36074	4236	64	4	1151	13	0	10312	478
3-0103-100	Blood	Mother	F	Macrogen-Illumina HiSeqX	29.97	0.99	0.98	0.92	3665838	637287	35500	3513	NA	NA	1056	16	NA	9291	347
3-0103-101	Blood	Father	M	Macrogen-Illumina HiSeqX	34.05	0.99	0.99	0.93	3735472	674872	35510	3945	NA	NA	1106	15	NA	9652	396
3-0106-000	Blood	Proband	M	Macrogen-Illumina HiSeqX	29.4	0.99	0.98	0.89	3772946	814583	36273	3873	NA	NA	1104	15	NA	7111	175
3-0107-000	Cell line	Proband	M	Complete Genomics	49.0397	0.99	0.971	0.894	3330913	219578	31985	2421	58	17	238	8	0	1252	32
3-0107-100	Blood	Mother	F	Complete Genomics	52.7453	0.992	0.979	0.924	3365379	219927	32628	2377	NA	NA	248	5	NA	1259	33
3-0107-101	Blood	Father	M	Complete Genomics	52.8533	0.992	0.978	0.919	3367409	221892	32100	2390	NA	NA	259	9	NA	1293	31
3-0108-000	Blood	Proband	M	Macrogen-Illumina HiSeqX	30.72	0.99	0.98	0.91	3758593	812008	37829	4025	NA	NA	1143	17	NA	7152	195
3-0109-000	Blood	Proband	M	TCAG-Illumina HiSeqX	38.96	1	0.99	0.95	3661777	834020	36291	4511	84	5	695	12	0	11268	569
3-0109-100	Blood	Mother	F	TCAG-Illumina HiSeqX	49.54	0.99	0.99	0.98	3676352	845420	36347	4714	NA	NA	725	13	NA	11038	561
3-0109-101	Blood	Father	M	TCAG-Illumina HiSeqX	33.18	1	0.99	0.92	3653099	827973	36442	4418	NA	NA	689	9	NA	10343	422
3-0110-000	Blood	Proband	M	Macrogen-Illumina HiSeqX	36.23	0.99	0.99	0.95	3761843	821591	36817	4158	NA	NA	1242	21	NA	7929	227
3-0111-000	Cell line	Proband	M	BGI - Illumina HiSeq	30.46	0.98	0.97	0.86	3512585	645487	34288	3220	47	6	633	15	0	5964	448
3-0111-100	Blood	Mother	F	BGI - Illumina HiSeq	28.98	0.97	0.96	0.86	3562893	647741	35370	3226	NA	NA	639	23	NA	5805	423
3-0111-101	Blood	Father	M	BGI - Illumina HiSeq	30.13	0.98	0.97	0.85	3546767	641294	34768	3026	NA	NA	665	19	NA	5749	393
3-0113-000	White blood cell	Proband	M	Macrogen-Illumina HiSeqX	34.21	0.99	0.99	0.93	3720763	702965	36318	4510	63	5	1092	11	0	10617	581
3-0113-100	Blood	Mother	F	Macrogen-Illumina HiSeqX	34.26	0.99	0.98	0.96	3694604	705505	36994	4448	NA	NA	1136	15	NA	10193	479
3-0113-101	Blood	Father	M	Macrogen-Illumina HiSeqX	28.99	0.99	0.98	0.88	3690445	674693	35090	3866	NA	NA	1057	10	NA	9818	450
3-0114-000	White blood cell	Proband	F	Macrogen-Illumina HiSeqX	30.33	0.98	0.98	0.94	3722018	820595	37052	4058	71	7	1118	9	0	11351	492
3-0114-100	Blood	Mother	F	Macrogen-Illumina HiSeqX	39.59	0.99	0.98	0.98	3758972	832736	36395	4267	NA	NA	1220	15	NA	11053	451
3-0114-101	Blood	Father	M	Macrogen-Illumina HiSeqX	33.62	0.99	0.99	0.93	3762154	818825	36373	3999	NA	NA	1134	13	NA	10866	460
3-0115-000	Blood	Proband	M	Macrogen-Illumina HiSeqX	35.09	0.99	0.99	0.94	3768758	819259	36783	3863	NA	NA	1175	12	NA	8296	263
3-0116-001	White blood cell	Affectedsibling	M	Macrogen-Illumina HiSeqX	34.02	0.99	0.99	0.92	3628245	608969	34825	3372	75	8	1109	12	0	9014	334
3-0116-100	Blood	Mother	F	Macrogen-Illumina HiSeqX	34.17	0.99	0.98	0.95	3691423	646913	35705	3604	NA	NA	1112	10	NA	8870	306
3-0116-101	Blood	Father	M	Macrogen-Illumina HiSeqX	35.41	0.99	0.99	0.93	3654427	647457	35647	3637	NA	NA	1113	8	NA	8924	322
3-0117-000	Blood	Proband	M	BGI - Illumina HiSeq	30.09	0.98	0.97	0.84	3509924	661645	35125	3500	56	2	628	12	0	6037	512
3-0117-100	Blood	Mother	F	BGI - Illumina HiSeq	29.05	0.97	0.96	0.85	3496604	632456	35751	3485	NA	NA	646	13	NA	5618	433
3-0117-101	Blood	Father	M	BGI - Illumina HiSeq	28.44	0.98	0.96	0.82	3530784	647625	35089	3512	NA	NA	654	12	NA	5767	428
3-0122-000	White blood cell	Proband	M	TCAG-Illumina HiSeqX	42.94	1	0.99	0.96	3874483	885401	44818	6761	NA	NA	747	32	NA	9871	644
3-0124-000	White blood cell	Proband	M	TCAG-Illumina HiSeqX	39.13	1	0.99	0.94	3683451	835677	35505	4953	68	7	676	19	0	10898	535
3-0124-100	Blood	Mother	F	TCAG-Illumina HiSeqX	32.95	0.99	0.99	0.95	3728248	835897	35897	4813	NA	NA	612	15	NA	10084	418
3-0124-101	Cell line	Father	M	TCAG-Illumina HiSeqX	35.12	1	0.99	0.94	3679648	830044	35905	4846	NA	NA	677	21	NA	10251	459
3-0129-000	White blood cell	Proband	M	Macrogen-Illumina HiSeqX	28.29	0.99	0.98	0.87	3682829	670391	36048	3874	61	4	1082	17	0	9658	387
3-0129-100	Blood	Mother	F	Macrogen-Illumina HiSeqX	30.25	0.98	0.98	0.92	3714652	675933	36850	3922	NA	NA	1094	13	NA	9244	356
3-0129-101	Blood	Father	M	Macrogen-Illumina HiSeqX	29.19	0.99	0.98	0.88	3691031	670944	36197	3847	NA	NA	1070	10	NA	9233	326
3-0131-000	White blood cell	Proband	M	TCAG-Illumina HiSeqX	40.66	1	0.99	0.96	3676708	847579	36256	5055	NA	NA	751	9	NA	9062	378
3-0133-000	Blood	Proband	F	TCAG-Illumina HiSeqX	39.59	0.99	0.99	0.97	3707250	842868	36923	4645	NA	NA	663	12	NA	8110	308
3-0134-000	Blood	Proband	M	Complete Genomics	51.6516	0.996	0.991	0.964	3381414	245921	31992	2130	53	19	261	2	0	1615	28
3-0134-100	Blood	Mother	F	Complete Genomics	53.3146	0.996	0.992	0.974	3419665	244395	32701	2238	NA	NA	264	3	NA	1647	24
3-0134-101	Blood	Father	M	Complete Genomics	53.5291	0.996	0.991	0.967	3383784	242804	31618	2177	NA	NA	246	5	NA	1689	33
3-0135-000	Cell line	Proband	M	BGI - Illumina HiSeq	28.91	0.98	0.96	0.84	3519797	643762	35808	3554	387	12	659	18	0	5842	451
3-0135-100	Blood	Mother	F	BGI - Illumina HiSeq	27.5	0.97	0.96	0.82	3360259	591603	33052	3204	NA	NA	636	17	NA	5619	416
3-0135-101	Blood	Father	M	BGI - Illumina HiSeq	31.26	0.98	0.97	0.87	3498922	650365	34850	3576	NA	NA	690	26	NA	5883	468
3-0138-000	White blood cell	Proband	M	Macrogen-Illumina HiSeqX	37.73	0.99	0.99	0.95	3698140	676254	35517	3869	86	7	1158	11	0	9998	461
3-0138-100	Blood	Mother	F	Macrogen-Illumina HiSeqX	30.59	0.99	0.98	0.93	3765452	678112	37025	4081	NA	NA	1065	14	NA	9386	403
3-0138-101	Blood	Father	M	Macrogen-Illumina HiSeqX	31.66	0.99	0.98	0.91	3631403	673657	34668	3693	NA	NA	1044	8	NA	9284	366
3-0140-000	Blood	Proband	M	Macrogen-Illumina HiSeqX	30.89	0.99	0.98	0.9	3678856	677612	35426	3477	64	3	1089	4	0	10191	388
3-0140-100	Blood	Mother	F	Macrogen-Illumina HiSeqX	43.59	0.99	0.98	0.98	3732937	714621	35946	3944	NA	NA	1236	11	NA	10227	464
3-0140-101	Blood	Father	M	Macrogen-Illumina HiSeqX	36.85	0.99	0.99	0.94	3656846	688796	35873	3617	NA	NA	1156	10	NA	9745	369
3-0141-000	Cell line	Proband	M	BGI - Illumina HiSeq	28.9	0.97	0.96	0.82	3518506	650242	34497	3195	407	16	616	9	0	5908	487
3-0141-100	Blood	Mother	F	BGI - Illumina HiSeq	29.33	0.97	0.96	0.86	3535125	636551	34780	3269	NA	NA	456	6	NA	5441	390
3-0141-101	Blood	Father	M	BGI - Illumina HiSeq	29.58	0.98	0.96	0.83	3556537	647751	34513	3059	NA	NA	674	13	NA	5688	449
3-0142-000	Blood	Proband	M	Macrogen-Illumina HiSeqX	30.7	0.99	0.98	0.9	3642572	659227	35546	3761	60	3	1029	21	0	10023	444
3-0142-100	Blood	Mother	F	Macrogen-Illumina HiSeqX	32.78	0.99	0.98	0.95	3758292	661865	36468	3817	NA	NA	1088	13	NA	9569	382
3-0142-101	Blood	Father	M	Macrogen-Illumina HiSeqX	32.92	0.99	0.99	0.92	3678087	673413	36262	3946	NA	NA	1059	14	NA	9681	408
3-0143-000	Blood	Proband	M	TCAG-Illumina HiSeqX	50.11	1	1	0.98	3651607	842537	36357	5025	57	9	742	13	1	11668	688
3-0143-100	Blood	Mother	F	TCAG-Illumina HiSeqX	39.5	0.99	0.99	0.97	3697508	832410	36405	5025	NA	NA	672	14	NA	10491	501
3-0143-101	Blood	Father	M	TCAG-Illumina HiSeqX	48.91	1	1	0.98	3692004	845789	36106	5045	NA	NA	743	8	NA	11270	619
3-0144-000	White blood cell	Proband	M	TCAG-Illumina HiSeqX	45.1	1	1	0.97	3699848	854213	36577	5479	NA	NA	729	16	NA	9632	400
3-0145-000	Blood	Proband	M	Macrogen-Illumina HiSeqX	33.32	0.99	0.99	0.93	3737341	805322	35887	3860	75	4	1156	15	0	10602	419
3-0145-100	Blood	Mother	F	Macrogen-Illumina HiSeqX	30.83	0.98	0.98	0.94	3757846	800774	36953	4032	NA	NA	1140	19	NA	9883	325
3-0145-101	Blood	Father	M	Macrogen-Illumina HiSeqX	34.59	0.99	0.99	0.94	3683255	808077	35286	3873	NA	NA	1196	10	NA	10144	392
3-0146-000	Blood	Proband	M	Complete Genomics	52.8658	0.996	0.99	0.962	3464501	248553	36744	2566	92	17	269	7	0	741	21
3-0146-100	Blood	Mother	F	Complete Genomics	51.9702	0.996	0.991	0.969	3498178	251510	37747	2660	NA	NA	248	8	NA	759	22
3-0146-101	Blood	Father	M	Complete Genomics	52.9581	0.996	0.99	0.963	3431924	248999	35807	2504	NA	NA	243	3	NA	733	21
3-0147-000	White blood cell	Proband	M	TCAG-Illumina HiSeqX	29	1	0.99	0.88	3635727	827723	35759	4949	NA	NA	698	17	NA	7660	256
3-0148-000	White blood cell	Proband	M	Macrogen-Illumina HiSeqX	37.58	0.99	0.99	0.94	3701849	671331	35905	3812	54	5	1187	13	0	10214	431
3-0148-100	Blood	Mother	F	Macrogen-Illumina HiSeqX	37.38	0.99	0.98	0.97	3740168	704305	37604	4337	NA	NA	1158	19	NA	9851	384
3-0148-101	Blood	Father	M	Macrogen-Illumina HiSeqX	36.44	0.99	0.99	0.94	3715548	695701	36715	4101	NA	NA	1132	9	NA	9772	403
3-0151-000	Blood	Proband	F	Macrogen-Illumina HiSeqX	29.61	0.99	0.98	0.92	3689338	635645	35551	3680	54	2	1116	9	0	10043	471
3-0151-100	Blood	Mother	F	Macrogen-Illumina HiSeqX	34.85	0.99	0.98	0.96	3736239	698382	38730	4759	NA	NA	1126	9	NA	10047	485
3-0151-101	Blood	Father	M	Macrogen-Illumina HiSeqX	31.31	0.99	0.99	0.91	3708027	683080	36461	4300	NA	NA	1139	11	NA	9746	464
3-0152-000	White blood cell	Proband	M	TCAG-Illumina HiSeqX	28.05	1	0.99	0.86	3653109	825579	39020	5243	NA	NA	700	17	NA	7457	234
3-0153-000	Blood	Proband	M	Macrogen-Illumina HiSeqX	32.18	0.99	0.99	0.91	3735542	669436	36616	4072	59	3	1152	14	0	10064	462
3-0153-100	Blood	Mother	F	Macrogen-Illumina HiSeqX	32.41	0.99	0.98	0.94	3670489	663978	36355	3909	NA	NA	1096	16	NA	9447	383
3-0153-101	Blood	Father	M	Macrogen-Illumina HiSeqX	31.58	0.99	0.98	0.91	3723496	664403	35863	3897	NA	NA	1150	8	NA	9612	423
3-0155-000	Blood	Proband	F	TCAG-Illumina HiSeqX	40.73	0.99	0.99	0.98	3712873	846258	36748	4998	53	5	677	21	0	11420	645
3-0155-100	Blood	Mother	F	TCAG-Illumina HiSeqX	42.95	0.99	0.99	0.98	3744434	847519	35736	4989	NA	NA	711	15	NA	10942	558
3-0155-101	Blood	Father	M	TCAG-Illumina HiSeqX	43.68	1	1	0.97	3688846	845710	35157	4942	NA	NA	724	18	NA	10958	628
3-0159-000	Blood	Proband	F	Macrogen-Illumina HiSeqX	38.9	0.99	0.98	0.97	3751907	704841	38043	4605	98	10	1137	12	0	10899	620
3-0159-100	Blood	Father	M	Macrogen-Illumina HiSeqX	35.57	0.99	0.99	0.93	3676034	696836	36621	4237	NA	NA	1077	12	NA	10271	521
3-0159-101	Blood	Mother	F	Macrogen-Illumina HiSeqX	37.61	0.99	0.98	0.97	3750294	704370	37476	4513	NA	NA	942	19	NA	10545	569
3-0160-000	Blood	Proband	M	Complete Genomics	50.602	0.996	0.991	0.961	3378275	230382	33753	2320	145	14	266	5	1	1447	28
3-0160-100	Blood	Mother	F	Complete Genomics	53.6085	0.996	0.992	0.974	3416101	245637	34139	2562	NA	NA	241	5	NA	1674	24
3-0160-101	Blood	Father	M	Complete Genomics	51.2962	0.996	0.99	0.962	3389853	240777	32398	2396	NA	NA	274	2	NA	1679	40
3-0161-000	Blood	Proband	F	TCAG-Illumina HiSeqX	47.42	0.99	0.99	0.98	3702610	844758	35807	4952	76	2	720	10	0	11333	588
3-0161-100	Blood	Mother	F	TCAG-Illumina HiSeqX	30.22	0.99	0.98	0.92	3702384	825886	36208	4449	NA	NA	639	10	NA	10052	395
3-0161-101	Blood	Father	M	TCAG-Illumina HiSeqX	32.1	1	0.99	0.92	3653665	823779	35020	4514	NA	NA	652	8	NA	10297	420
3-0163-000	White blood cell	Proband	M	Macrogen-Illumina HiSeqX	30.11	0.99	0.98	0.89	3714602	670056	36704	4084	68	3	1117	10	0	10203	452
3-0163-100	Blood	Mother	F	Macrogen-Illumina HiSeqX	36.09	0.99	0.98	0.97	3745619	707908	37844	4388	NA	NA	1154	10	NA	10092	452
3-0163-101	Blood	Father	M	Macrogen-Illumina HiSeqX	32.76	0.99	0.99	0.92	3710368	693558	36807	4215	NA	NA	1149	15	NA	9916	459
3-0167-000	Blood	Proband	M	Complete Genomics	53.1986	0.996	0.991	0.967	3384742	242615	33128	2491	47	23	235	2	0	1706	27
3-0167-100	Blood	Mother	F	Complete Genomics	53.5089	0.996	0.992	0.975	3413801	246273	34039	2484	NA	NA	246	5	NA	1681	28
3-0167-101	Blood	Father	M	Complete Genomics	49.0446	0.996	0.99	0.96	3356353	235124	32493	2471	NA	NA	260	4	NA	1599	23
3-0168-000	Cell line	Proband	M	BGI - Illumina HiSeq	30.82	0.98	0.97	0.86	3518241	640184	35309	3058	553	10	687	23	0	6078	506
3-0168-100	Blood	Mother	F	BGI - Illumina HiSeq	30.07	0.97	0.97	0.88	3559827	647109	34727	3047	NA	NA	668	21	NA	5956	463
3-0168-101	Blood	Father	M	BGI - Illumina HiSeq	27.91	0.98	0.97	0.83	3529458	651895	34160	3068	NA	NA	647	15	NA	5799	442
3-0172-000	White blood cell	Proband	M	Macrogen-Illumina HiSeqX	33.41	0.99	0.99	0.92	3672471	675033	34989	3736	71	4	1092	12	0	10270	473
3-0172-100	Blood	Mother	F	Macrogen-Illumina HiSeqX	39.63	0.99	0.98	0.97	3767712	712351	37990	4263	NA	NA	1127	10	NA	10209	449
3-0172-101	Blood	Father	M	Macrogen-Illumina HiSeqX	35.7	0.99	0.99	0.94	3701930	682627	35916	3864	NA	NA	1152	17	NA	9997	432
3-0174-000	Blood	Proband	M	Macrogen-Illumina HiSeqX	31.09	0.99	0.98	0.9	3677553	646352	35427	3904	50	3	1131	7	0	10324	510
3-0174-100	Blood	Mother	F	Macrogen-Illumina HiSeqX	39.61	0.99	0.98	0.97	3716625	701638	36329	4561	NA	NA	1163	11	NA	10336	529
3-0174-101	Blood	Father	M	Macrogen-Illumina HiSeqX	29.2	0.99	0.98	0.88	3672627	667795	37081	4283	NA	NA	1109	10	NA	9858	463
3-0175-000	White blood cell	Proband	M	Macrogen-Illumina HiSeqX	30.28	0.99	0.98	0.9	3678799	657037	36009	3931	82	4	1079	12	0	10593	597
3-0175-100	Blood	Mother	F	Macrogen-Illumina HiSeqX	41.62	0.99	0.98	0.97	3725498	704617	36685	4766	NA	NA	1225	12	NA	10605	607
3-0175-101	Blood	Father	M	Macrogen-Illumina HiSeqX	41.14	0.99	0.99	0.96	3728567	701217	36462	4468	NA	NA	1238	12	NA	10581	652
3-0176-000	Blood	Proband	M	TCAG-Illumina HiSeqX	36.58	1	0.99	0.95	3668561	845150	35418	5648	73	4	746	21	0	11401	557
3-0176-100	Blood	Mother	F	TCAG-Illumina HiSeqX	34.46	0.99	0.99	0.95	3688531	809847	37241	5761	NA	NA	657	9	NA	10497	458
3-0176-101	Blood	Father	M	TCAG-Illumina HiSeqX	36.99	1	0.99	0.95	3648044	849231	35628	5897	NA	NA	782	18	NA	11011	517
3-0178-000	White blood cell	Proband	M	Macrogen-Illumina HiSeqX	31.62	0.99	0.99	0.91	3683238	671931	36425	4238	42	4	1128	16	0	10376	548
3-0178-100	Blood	Mother	F	Macrogen-Illumina HiSeqX	34.23	0.99	0.98	0.95	3681589	619286	36101	3736	NA	NA	1152	17	NA	9365	377
3-0178-101	Blood	Father	M	Macrogen-Illumina HiSeqX	39.06	0.99	0.99	0.95	3706687	697582	36731	4673	NA	NA	1200	11	NA	10305	542
3-0179-000	White blood cell	Proband	M	TCAG-Illumina HiSeqX	32.85	1	0.99	0.9	3656790	815629	35161	3966	NA	NA	599	12	NA	8023	282
3-0180-000	White blood cell	Proband	M	Macrogen-Illumina HiSeqX	38.99	0.99	0.99	0.95	3719664	688208	37507	4792	71	5	1218	13	0	10830	604
3-0180-100	Blood	Mother	F	Macrogen-Illumina HiSeqX	34.74	0.99	0.98	0.96	3721872	700226	38319	4616	NA	NA	1137	11	NA	10171	511
3-0180-101	Blood	Father	M	Macrogen-Illumina HiSeqX	33.22	0.99	0.99	0.92	3690269	691774	36387	4688	NA	NA	1157	19	NA	10153	530
3-0183-000	White blood cell	Proband	M	Macrogen-Illumina HiSeqX	34.51	0.99	0.99	0.93	3702132	697643	37034	4702	52	6	1128	15	0	10643	516
3-0183-100	Blood	Mother	F	Macrogen-Illumina HiSeqX	37.69	0.99	0.98	0.97	3747528	679007	36522	4431	NA	NA	1154	13	NA	10191	479
3-0183-101	Blood	Father	M	Macrogen-Illumina HiSeqX	37.14	0.99	0.99	0.94	3690134	707293	37423	4901	NA	NA	1182	12	NA	10120	460
3-0185-000	Blood	Proband	F	Macrogen-Illumina HiSeqX	38.44	0.99	0.98	0.97	3710910	696260	36252	4274	53	7	1163	11	0	10919	623
3-0185-100	Blood	Mother	F	Macrogen-Illumina HiSeqX	33.59	0.99	0.98	0.96	3716083	681377	36360	3992	NA	NA	1115	13	NA	10256	535
3-0185-101	Blood	Father	M	Macrogen-Illumina HiSeqX	31.54	0.99	0.99	0.91	3701028	670988	35235	3842	NA	NA	1083	11	NA	10114	533
3-0186-000	White blood cell	Proband	M	Complete Genomics	51.0067	0.995	0.989	0.956	3375720	234919	35367	2657	56	18	260	3	0	725	19
3-0186-100	Blood	Mother	F	Complete Genomics	53.1785	0.996	0.991	0.969	3429521	245920	36269	2711	NA	NA	237	3	NA	764	19
3-0186-101	Blood	Father	M	Complete Genomics	52.5357	0.996	0.99	0.961	3376809	241259	34906	2573	NA	NA	249	3	NA	748	18
3-0191-000	White blood cell	Proband	M	Macrogen-Illumina HiSeqX	30.91	0.99	0.98	0.9	3687213	678903	34897	3728	32	8	1069	11	0	9876	395
3-0191-100	Blood	Mother	F	Macrogen-Illumina HiSeqX	30.57	0.99	0.98	0.93	3717140	681487	36185	3794	NA	NA	1088	10	NA	9347	352
3-0191-101	Blood	Father	M	Macrogen-Illumina HiSeqX	30.58	0.99	0.98	0.9	3674454	651570	34848	3421	NA	NA	1073	13	NA	9115	291
3-0192-000	White blood cell	Proband	F	Macrogen-Illumina HiSeqX	29.24	0.99	0.98	0.92	3764341	807613	36303	3682	NA	NA	1098	10	NA	7282	189
3-0193-000	White blood cell	Proband	M	Macrogen-Illumina HiSeqX	29.31	0.99	0.98	0.87	3600657	601261	33990	3250	63	5	1053	9	0	9047	293
3-0193-100	Cell line	Mother	F	Macrogen-Illumina HiSeqX	33.22	0.98	0.98	0.95	3695457	661729	37855	3772	NA	NA	1091	9	NA	8986	338
3-0193-101	Blood	Father	M	Macrogen-Illumina HiSeqX	33.27	0.99	0.99	0.92	3652879	650476	34619	3646	NA	NA	1147	15	NA	8936	315
3-0196-000	White blood cell	Proband	M	Macrogen-Illumina HiSeqX	36.09	0.99	0.99	0.94	3795282	821660	38160	4126	NA	NA	1268	19	NA	8318	274
3-0197-000	Blood	Proband	F	TCAG-Illumina HiSeqX	42.02	0.99	0.99	0.98	3721100	842795	36451	4756	78	6	689	16	0	11169	565
3-0197-100	Blood	Mother	F	TCAG-Illumina HiSeqX	40.8	0.99	0.99	0.98	3748715	848774	36414	4953	NA	NA	678	18	NA	10829	529
3-0197-101	Blood	Father	M	TCAG-Illumina HiSeqX	37.03	1	0.99	0.95	3649752	833438	35748	4623	NA	NA	667	13	NA	10431	472
3-0198-000	White blood cell	PROBAND	M	Complete Genomics	52.5863	0.996	0.99	0.96	3374769	245965	32659	2546	70	26	258	3	0	754	21
3-0198-100	Blood	Mother	F	Complete Genomics	50.5617	0.996	0.991	0.964	3373014	235605	33260	2507	NA	NA	236	2	NA	765	20
3-0198-101	Blood	Father	M	Complete Genomics	53.1747	0.996	0.99	0.962	3376047	244622	32876	2551	NA	NA	276	5	NA	744	23
3-0199-000	Blood	Proband	M	TCAG-Illumina HiSeqX	33.3	1	0.99	0.92	3661928	825768	35116	4655	109	5	685	13	0	10966	509
3-0199-100	Blood	Mother	F	TCAG-Illumina HiSeqX	44.3	0.99	0.99	0.98	3705789	844551	35724	4580	NA	NA	711	7	NA	10903	484
3-0199-101	Blood	Father	M	TCAG-Illumina HiSeqX	44.08	1	1	0.97	3662496	838322	34797	4700	NA	NA	670	15	NA	10929	526
3-0201-000	Blood	Proband	M	TCAG-Illumina HiSeqX	40.82	1	0.99	0.96	3648119	832843	34879	4523	NA	NA	690	16	NA	7621	318
3-0202-000	White blood cell	Proband	M	TCAG-Illumina HiSeqX	36.38	1	0.99	0.94	3701447	846444	36974	5551	74	9	712	17	0	11464	617
3-0202-100	Cell line	Mother	F	TCAG-Illumina HiSeqX	33.47	0.99	0.99	0.96	3764638	850162	39662	5553	NA	NA	668	16	NA	10837	522
3-0202-101	Blood	Father	M	TCAG-Illumina HiSeqX	33.88	1	0.99	0.93	3701176	836689	36650	5324	NA	NA	717	17	NA	10832	549
3-0204-000	Blood	Proband	M	BGI - Illumina HiSeq	27	0.97	0.93	0.74	3527974	618578	37674	3693	46	4	625	13	0	5567	484
3-0204-100	Blood	Father	M	BGI - Illumina HiSeq	27.9	0.98	0.96	0.83	3618900	655759	44191	4498	NA	NA	661	28	NA	5566	505
3-0204-101	Blood	Mother	F	BGI - Illumina HiSeq	29.33	0.97	0.96	0.87	3556456	661311	36030	3565	NA	NA	652	14	NA	5672	457
3-0207-000	White blood cell	Proband	M	Macrogen-Illumina HiSeqX	36.48	0.99	0.99	0.94	3706221	723025	35244	3900	88	4	1106	10	0	10254	645
3-0207-100	Blood	Mother	F	Macrogen-Illumina HiSeqX	36.28	0.98	0.98	0.96	3727746	727883	36189	4057	NA	NA	1093	15	NA	9826	606
3-0207-101	Blood	Father	M	Macrogen-Illumina HiSeqX	38.79	0.99	0.99	0.95	3713452	733278	35710	3944	NA	NA	1129	14	NA	10035	654
3-0208-000	White blood cell	Proband	M	Macrogen-Illumina HiSeqX	33.87	0.99	0.99	0.93	3686973	683499	36773	4228	83	6	1155	11	0	10473	507
3-0208-100	Blood	Mother	F	Macrogen-Illumina HiSeqX	34.01	0.98	0.98	0.96	3733597	679144	36798	4024	NA	NA	1099	4	NA	9736	409
3-0208-101	Blood	Father	M	Macrogen-Illumina HiSeqX	35.85	0.99	0.99	0.94	3680343	693581	36251	4224	NA	NA	1141	13	NA	10182	495
3-0209-000	White blood cell	Proband	M	Macrogen-Illumina HiSeqX	34.06	0.99	0.99	0.93	3687337	681397	35712	3872	55	0	1170	8	0	9700	560
3-0209-100	Blood	Mother	F	Macrogen-Illumina HiSeqX	35.63	0.99	0.98	0.96	3722891	692486	37505	4363	NA	NA	1357	17	NA	9274	518
3-0209-101	Blood	Father	M	Macrogen-Illumina HiSeqX	34.94	0.99	0.99	0.93	3724444	693677	36220	4166	NA	NA	1288	13	NA	9181	486
3-0210-000	Blood	Proband	M	TCAG-Illumina HiSeqX	33.93	1	0.99	0.93	3729913	837573	37819	4385	NA	NA	709	18	NA	7681	316
3-0211-000	Blood	Proband	M	Macrogen-Illumina HiSeqX	36.62	0.99	0.99	0.94	3750708	669469	36466	4312	45	2	1169	12	0	10404	486
3-0211-100	Blood	Mother	F	Macrogen-Illumina HiSeqX	29.13	0.98	0.98	0.91	3710202	670979	36837	4224	NA	NA	1066	12	NA	9652	394
3-0211-101	Blood	Father	M	Macrogen-Illumina HiSeqX	33.45	0.99	0.99	0.93	3695730	691855	36292	4311	NA	NA	1074	13	NA	9899	434
3-0213-000	White blood cell	Proband	M	TCAG-Illumina HiSeqX	33.55	1	0.99	0.93	3697895	839018	36984	4860	NA	NA	664	18	NA	8163	279
3-0215-000	White blood cell	Proband	M	Macrogen-Illumina HiSeqX	33.78	0.99	0.99	0.92	3645685	670193	35154	3667	72	6	1152	15	0	10209	470
3-0215-100	Blood	Mother	F	Macrogen-Illumina HiSeqX	33.91	0.99	0.98	0.96	3713497	692176	36482	3943	NA	NA	1113	16	NA	9897	411
3-0215-101	Blood	Father	M	Macrogen-Illumina HiSeqX	31.5	0.99	0.98	0.91	3673095	680787	36108	3988	NA	NA	1126	18	NA	9654	406
3-0216-000	Blood	Proband	M	Macrogen-Illumina HiSeqX	31.69	0.99	0.98	0.9	3671698	679606	35429	3677	56	6	1041	10	1	10132	423
3-0216-100	Blood	Father	M	Macrogen-Illumina HiSeqX	32.95	0.99	0.99	0.92	3699302	690799	35594	3684	NA	NA	1051	11	NA	9849	413
3-0216-101	Blood	Mother	F	Macrogen-Illumina HiSeqX	29.87	0.99	0.98	0.91	3679979	675560	35209	3564	NA	NA	999	9	NA	9487	354
3-0221-000	White blood cell	Proband	M	Complete Genomics	50.5461	0.996	0.99	0.955	3373423	235352	34034	2614	69	21	258	9	0	789	29
3-0221-100	Blood	Mother	F	Complete Genomics	53.7706	0.996	0.991	0.97	3397351	247867	33762	2566	NA	NA	253	3	NA	771	20
3-0221-101	Blood	Father	M	Complete Genomics	52.8717	0.996	0.99	0.962	3372438	244513	33823	2417	NA	NA	246	6	NA	772	29
3-0222-000	Blood	Proband	M	Macrogen-Illumina HiSeqX	36.54	0.99	0.99	0.94	3806602	834650	40044	5012	NA	NA	1179	15	NA	8565	325
3-0223-000	White blood cell	Proband	M	Macrogen-Illumina HiSeqX	37.62	0.99	0.99	0.95	3707322	687011	36908	4860	57	2	1174	17	0	10637	589
3-0223-100	Blood	Mother	F	Macrogen-Illumina HiSeqX	37.79	0.99	0.98	0.97	3695731	679067	37086	4577	NA	NA	1167	16	NA	9960	486
3-0223-101	Blood	Father	M	Macrogen-Illumina HiSeqX	36.55	0.99	0.99	0.94	3696918	671658	35954	4288	NA	NA	1155	14	NA	9999	467
3-0224-000	White blood cell	Proband	M	Macrogen-Illumina HiSeqX	41.81	0.99	0.99	0.96	3815933	841129	39862	4907	NA	NA	1301	16	NA	9151	352
3-0227-000	Blood	Proband	M	TCAG-Illumina HiSeqX	35.82	1	0.99	0.94	3702801	827807	35301	4767	44	6	676	18	0	10566	456
3-0227-100	Cell line	Mother	F	TCAG-Illumina HiSeqX	35.04	0.99	0.99	0.96	3708672	832978	36343	5162	NA	NA	688	17	NA	9976	426
3-0227-101	Cell line	Father	M	TCAG-Illumina HiSeqX	42.39	1	0.99	0.96	3678161	836102	38009	5306	NA	NA	691	14	NA	10251	454
3-0228-000	Blood	Proband	M	Macrogen-Illumina HiSeqX	33.72	0.99	0.98	0.91	3662749	664584	34467	3518	59	6	1025	15	0	9243	410
3-0228-100	Blood	Mother	F	Macrogen-Illumina HiSeqX	37.67	0.99	0.98	0.97	3788289	690154	37684	4641	NA	NA	1150	17	NA	9579	441
3-0228-101	Blood	Father	M	Macrogen-Illumina HiSeqX	31.87	0.99	0.98	0.91	3703899	664857	34602	3486	NA	NA	1077	12	NA	8694	351
3-0229-000	Blood	Proband	M	Macrogen-Illumina HiSeqX	31.73	0.99	0.98	0.89	3625877	619226	35075	3386	40	5	1021	13	0	8106	374
3-0229-100	Blood	Mother	F	Macrogen-Illumina HiSeqX	31.69	0.98	0.98	0.92	3665942	647955	35372	3425	NA	NA	1026	7	NA	7886	316
3-0229-101	Blood	Father	M	Macrogen-Illumina HiSeqX	31.83	0.99	0.98	0.9	3673496	645732	36191	3560	NA	NA	1022	9	NA	7820	326
3-0232-000	Blood	Proband	F	Macrogen-Illumina HiSeqX	42.39	0.99	0.98	0.98	3859996	851635	41384	5189	NA	NA	1214	21	NA	9139	369
3-0236-000	White blood cell	Proband	M	Macrogen-Illumina HiSeqX	37.99	0.99	0.99	0.95	3685135	812658	35549	3939	53	3	1237	13	0	10684	461
3-0236-100	White blood cell	Mother	F	Macrogen-Illumina HiSeqX	34.68	0.99	0.98	0.97	3690859	808729	35777	3852	NA	NA	1178	7	NA	9970	350
3-0236-101	Blood	Father	M	Macrogen-Illumina HiSeqX	35.64	0.99	0.99	0.94	3670054	804320	35805	3877	NA	NA	1159	17	NA	10071	383
3-0241-000	White blood cell	Proband	M	Macrogen-Illumina HiSeqX	29.71	0.99	0.98	0.88	3674431	674100	36044	4018	60	5	1060	9	0	9923	406
3-0241-100	Blood	Mother	F	Macrogen-Illumina HiSeqX	29.29	0.99	0.98	0.91	3673177	660229	36644	3835	NA	NA	1065	11	NA	9286	324
3-0241-101	Blood	Father	M	Macrogen-Illumina HiSeqX	33.15	0.99	0.99	0.92	3707897	687734	36666	4176	NA	NA	1072	7	NA	9671	358
3-0244-000	White blood cell	Proband	M	TCAG-Illumina HiSeqX	29.46	1	0.99	0.89	3637921	838115	34513	4878	69	11	700	13	0	11386	562
3-0244-100	White blood cell	Mother	F	TCAG-Illumina HiSeqX	31.83	0.99	0.99	0.95	3708054	852478	35869	5389	NA	NA	714	13	NA	11083	496
3-0244-101	Blood	Father	M	TCAG-Illumina HiSeqX	33.88	1	0.99	0.92	3685041	834464	35275	5268	NA	NA	656	18	NA	10516	459
3-0246-000	Blood	Proband	F	BGI - Illumina HiSeq	29.39	0.97	0.96	0.85	3559245	642088	34228	2942	52	1	625	16	0	6275	561
3-0246-100	Blood	Mother	F	BGI - Illumina HiSeq	31.24	0.97	0.97	0.89	3542478	654954	35383	3125	NA	NA	676	14	NA	6102	485
3-0246-101	Blood	Father	M	BGI - Illumina HiSeq	30.04	0.98	0.97	0.85	3514017	646427	33938	3023	NA	NA	618	14	NA	6014	490
3-0247-000	Blood	Proband	M	TCAG-Illumina HiSeqX	38.72	1	0.99	0.95	3689756	838584	43139	5627	NA	NA	711	20	NA	7602	309
3-0249-000	Blood	Proband	M	Macrogen-Illumina HiSeqX	35.13	0.99	0.99	0.94	3758793	826570	36368	4255	NA	NA	1182	14	NA	8283	234
3-0250-000	Blood	Proband	M	TCAG-Illumina HiSeqX	50.61	1	1	0.98	3643015	835781	36198	5232	75	4	724	16	0	11165	656
3-0250-100	Blood	Mother	F	TCAG-Illumina HiSeqX	38.65	0.99	0.99	0.97	3670256	827503	36262	5126	NA	NA	661	14	NA	10148	442
3-0250-101	Blood	Father	M	TCAG-Illumina HiSeqX	43.09	1	0.99	0.97	3658839	835936	36562	5484	NA	NA	730	19	NA	10543	533
3-0251-000	Blood	Proband	M	Macrogen-Illumina HiSeqX	38.91	0.99	0.99	0.95	3727932	697816	37398	4437	60	5	1199	16	0	10330	522
3-0251-100	Blood	Mother	F	Macrogen-Illumina HiSeqX	29.91	0.99	0.98	0.9	3696977	668455	37247	4014	NA	NA	1001	12	NA	9502	375
3-0251-101	Blood	Father	M	Macrogen-Illumina HiSeqX	30.63	0.99	0.98	0.89	3713226	645394	35867	3714	NA	NA	1073	9	NA	9595	417
3-0252-000	White blood cell	Proband	M	TCAG-Illumina HiSeqX	26.7	1	0.98	0.82	4173336	923110	59923	8179	NA	NA	720	51	NA	8901	896
3-0253-000	Blood	Proband	M	Macrogen-Illumina HiSeqX	32.2	0.99	0.99	0.91	3681793	667318	35467	3880	67	2	1053	6	0	9716	367
3-0253-100	Blood	Mother	F	Macrogen-Illumina HiSeqX	30.47	0.99	0.98	0.92	3699970	664738	35720	3842	NA	NA	1082	4	NA	9202	336
3-0253-101	Blood	Father	M	Macrogen-Illumina HiSeqX	33.46	0.99	0.99	0.92	3724936	667528	35536	3938	NA	NA	1099	13	NA	9234	337
3-0254-000	White blood cell	Proband	M	Complete Genomics	51.4333	0.996	0.99	0.96	3313757	241736	32176	2531	57	15	247	2	0	700	13
3-0254-100	Blood	Mother	F	Complete Genomics	53.0598	0.996	0.991	0.968	3384379	246841	33098	2602	NA	NA	244	3	NA	745	14
3-0254-101	Blood	Father	M	Complete Genomics	49.4121	0.995	0.989	0.953	3270547	225565	32139	2344	NA	NA	227	0	NA	665	10
3-0255-000	White blood cell	Proband	M	TCAG-Illumina HiSeqX	44.8	1	0.99	0.97	3649240	836439	35357	4289	NA	NA	677	17	NA	8642	381
3-0257-000	Blood	Proband	M	Macrogen-Illumina HiSeqX	29.82	0.99	0.98	0.9	3758232	814238	36774	4152	NA	NA	1125	13	NA	7635	225
3-0258-000	White blood cell	Proband	M	Macrogen-Illumina HiSeqX	36.47	0.99	0.99	0.94	3695443	672580	35689	3754	39	3	1103	7	0	10140	475
3-0258-100	Blood	Mother	F	Macrogen-Illumina HiSeqX	32.38	0.99	0.98	0.94	3670398	656166	35686	3537	NA	NA	1053	13	NA	9473	395
3-0258-101	Blood	Father	M	Macrogen-Illumina HiSeqX	32.03	0.99	0.99	0.91	3673269	656590	35621	3698	NA	NA	1095	12	NA	9485	366
3-0261-000	Blood	Proband	M	Complete Genomics	53.4569	0.996	0.99	0.962	3422743	263909	34708	2590	65	17	255	3	1	767	25
3-0261-100	Blood	Mother	F	Complete Genomics	53.3951	0.996	0.991	0.969	3442444	264347	34362	2592	NA	NA	248	3	NA	797	18
3-0261-101	Blood	Father	M	Complete Genomics	53.1917	0.996	0.99	0.962	3411048	263164	35413	2833	NA	NA	239	6	NA	749	23
3-0262-000	Blood	Proband	M	TCAG-Illumina HiSeqX	38.65	1	0.99	0.95	3668361	830673	35994	4774	55	5	649	9	1	11056	611
3-0262-100	Blood	Father	M	TCAG-Illumina HiSeqX	67.25	1	1	0.99	3701387	849001	35266	5435	NA	NA	797	11	NA	11425	678
3-0262-101	Blood	Mother	F	TCAG-Illumina HiSeqX	37.92	0.99	0.99	0.97	3669407	838507	36997	5114	NA	NA	667	7	NA	10474	509
3-0269-000	Blood	Proband	M	TCAG-Illumina HiSeqX	46.04	1	1	0.97	3686418	841670	35670	4429	NA	NA	727	8	NA	8588	385
3-0270-000	White blood cell	Proband	M	Macrogen-Illumina HiSeqX	30.88	0.99	0.98	0.9	3711869	631925	35348	3544	81	5	1097	5	0	9614	414
3-0270-100	Blood	Mother	F	Macrogen-Illumina HiSeqX	35.86	0.99	0.98	0.96	3696814	681779	38079	4323	NA	NA	1125	13	NA	9526	400
3-0270-101	Blood	Father	M	Macrogen-Illumina HiSeqX	33.16	0.99	0.99	0.92	3689651	671320	35825	3901	NA	NA	1112	5	NA	9441	398
3-0278-000	White blood cell	Proband	M	Macrogen-Illumina HiSeqX	28.59	0.99	0.98	0.87	3664701	652944	36174	4032	49	3	1055	9	0	10178	558
3-0278-100	Blood	Mother	F	Macrogen-Illumina HiSeqX	35.76	0.99	0.98	0.96	3729712	681996	36261	4327	NA	NA	1130	15	NA	9992	570
3-0278-101	Blood	Father	M	Macrogen-Illumina HiSeqX	39.82	0.99	0.98	0.88	3685105	704850	37366	4989	NA	NA	1079	16	NA	10374	641
3-0284-000	Blood	Proband	M	Complete Genomics	51.8283	0.996	0.99	0.959	3376216	242113	32633	2548	66	15	235	5	0	711	20
3-0284-100	Blood	Mother	F	Complete Genomics	51.61	0.996	0.991	0.965	3412930	248536	33481	2643	NA	NA	244	5	NA	740	28
3-0284-101	Blood	Father	M	Complete Genomics	51.7464	0.996	0.99	0.959	3360747	243651	32981	2517	NA	NA	233	5	NA	698	18
3-0287-000	Blood	Proband	M	Macrogen-Illumina HiSeqX	32.4	0.99	0.99	0.9	3673630	665152	35904	3933	59	3	1050	6	0	9988	463
3-0287-100	Blood	Mother	F	Macrogen-Illumina HiSeqX	31.99	0.99	0.98	0.92	3678758	665245	36684	3934	NA	NA	1047	9	NA	9479	383
3-0287-101	Blood	Father	M	Macrogen-Illumina HiSeqX	34.82	0.99	0.99	0.93	3663183	672151	36044	4066	NA	NA	1089	10	NA	9429	388
3-0289-000	Blood	Proband	F	Macrogen-Illumina HiSeqX	37.3	0.99	0.98	0.97	3775511	828595	37076	4253	NA	NA	1205	18	NA	8466	290
3-0294-000	Blood	Proband	M	TCAG-Illumina HiSeqX	36.4	1	0.99	0.94	3657881	833610	35640	4444	69	8	650	12	0	10942	580
3-0294-100	Blood	Mother	F	TCAG-Illumina HiSeqX	42.81	0.99	0.99	0.98	3696275	842582	36494	4854	NA	NA	674	10	NA	10756	551
3-0294-101	Blood	Father	M	TCAG-Illumina HiSeqX	44.66	1	1	0.97	3664358	838851	35624	4666	NA	NA	721	20	NA	10628	515
3-0295-000	Blood	Proband	M	Macrogen-Illumina HiSeqX	34.77	0.99	0.99	0.93	3686798	682528	36667	4172	59	4	1167	19	0	10435	495
3-0295-100	Blood	Mother	F	Macrogen-Illumina HiSeqX	36.03	0.99	0.98	0.96	3742383	675637	37402	4064	NA	NA	1087	11	NA	9909	446
3-0295-101	Blood	Father	M	Macrogen-Illumina HiSeqX	35.22	0.99	0.99	0.93	3684787	681595	36184	4090	NA	NA	1135	15	NA	9829	436
3-0299-000	White blood cell	Proband	M	TCAG-Illumina HiSeqX	47.09	1	1	0.98	3698072	862952	37553	5323	NA	NA	755	20	NA	9881	381
3-0301-000	White blood cell	Proband	M	Macrogen-Illumina HiSeqX	33.27	0.99	0.99	0.93	3775129	821998	36722	4383	NA	NA	1241	14	NA	8115	235
3-0302-000	White blood cell	Proband	M	Macrogen-Illumina HiSeqX	29.7	0.99	0.98	0.9	3808152	822035	37264	4123	NA	NA	1170	15	NA	7556	217
3-0304-000	Blood	Proband	M	TCAG-Illumina HiSeqX	37.7	1	0.99	0.95	3651120	828564	36133	4451	53	6	661	14	0	10830	572
3-0304-100	Blood	Mother	F	TCAG-Illumina HiSeqX	43.83	0.99	0.99	0.98	3706145	844846	36367	4653	NA	NA	675	11	NA	10666	513
3-0304-101	Blood	Father	M	TCAG-Illumina HiSeqX	41.53	1	0.99	0.96	3674340	833552	35885	4530	NA	NA	691	13	NA	10564	546
3-0305-000	Blood	Proband	M	Complete Genomics	55.335	0.996	0.991	0.967	3416305	253800	33341	2491	72	18	267	1	0	779	24
3-0305-100	Blood	Mother	F	Complete Genomics	55.3968	0.996	0.991	0.972	3449824	261527	34217	2586	NA	NA	265	2	NA	828	35
3-0305-101	Blood	Father	M	Complete Genomics	53.4225	0.996	0.99	0.963	3398735	254284	32984	2430	NA	NA	259	1	NA	750	15
3-0306-000	White blood cell	Proband	M	Complete Genomics	50.2424	0.995	0.989	0.954	3449935	241875	38999	2461	69	8	251	1	0	742	24
3-0306-100	Blood	Mother	F	Complete Genomics	51.9171	0.996	0.991	0.966	3422661	265232	34469	2692	NA	NA	259	3	NA	761	25
3-0306-101	Blood	Father	M	Complete Genomics	49.8089	0.995	0.989	0.954	3463767	247134	40358	2363	NA	NA	225	0	NA	707	21
3-0307-000	White blood cell	Proband	M	Macrogen-Illumina HiSeqX	35.15	0.99	0.99	0.93	3713954	687642	37275	4202	97	4	1179	16	0	10380	514
3-0307-100	Blood	Mother	F	Macrogen-Illumina HiSeqX	36.91	0.99	0.98	0.97	3716651	694946	36024	3918	NA	NA	1140	12	NA	10079	474
3-0307-101	Blood	Father	M	Macrogen-Illumina HiSeqX	35.12	0.99	0.99	0.93	3673324	682925	36208	3935	NA	NA	1147	11	NA	9807	406
3-0309-000	Blood	Proband	M	Macrogen-Illumina HiSeqX	31.71	0.99	0.99	0.91	3655453	678925	35698	3912	79	3	1103	17	0	10398	434
3-0309-100	Blood	Mother	F	Macrogen-Illumina HiSeqX	34.63	0.99	0.98	0.96	3723668	697683	37801	4386	NA	NA	1137	20	NA	9947	382
3-0309-101	Blood	Father	M	Macrogen-Illumina HiSeqX	30.68	0.99	0.98	0.9	3658013	663054	36283	3801	NA	NA	1097	16	NA	9695	381
3-0311-000	White blood cell	Proband	F	Macrogen-Illumina HiSeqX	30.42	0.98	0.98	0.94	3782534	808943	36605	3735	NA	NA	1069	7	NA	7255	196
3-0312-000	White blood cell	Proband	M	Macrogen-Illumina HiSeqX	31.1	0.99	0.98	0.9	3660204	679272	36090	4001	68	3	1068	7	0	10328	465
3-0312-100	Blood	Mother	F	Macrogen-Illumina HiSeqX	35.73	0.99	0.98	0.96	3718154	699820	36957	4197	NA	NA	1119	8	NA	10152	430
3-0312-101	Blood	Father	M	Macrogen-Illumina HiSeqX	35.34	0.99	0.99	0.94	3693994	702418	36802	4368	NA	NA	1116	10	NA	10051	406
3-0313-000	White blood cell	Proband	M	Macrogen-Illumina HiSeqX	40.05	0.99	0.99	0.96	3764586	824656	35672	3908	NA	NA	1251	21	NA	8930	355
3-0314-000	Blood	Proband	M	TCAG-Illumina HiSeqX	46.13	1	1	0.97	3700095	839187	35701	4915	56	7	699	14	0	11387	698
3-0314-100	Blood	Mother	F	TCAG-Illumina HiSeqX	39.55	0.99	0.99	0.98	3703231	843326	36389	4880	NA	NA	691	11	NA	10738	577
3-0314-101	Blood	Father	M	TCAG-Illumina HiSeqX	43.74	1	1	0.97	3676889	839573	35525	4798	NA	NA	712	14	NA	11002	624
3-0318-000	Blood	Proband	M	TCAG-Illumina HiSeqX	52.32	1	1	0.98	3674980	837799	35310	4755	71	10	712	14	0	11449	685
3-0318-100	Blood	Mother	F	TCAG-Illumina HiSeqX	39.72	0.99	0.99	0.98	3710827	840437	35745	4865	NA	NA	697	14	NA	10650	560
3-0318-101	Blood	Father	M	TCAG-Illumina HiSeqX	41.97	1	0.99	0.96	3680831	837221	35244	4848	NA	NA	701	13	NA	10840	571
3-0319-000	Blood	Proband	F	Macrogen-Illumina HiSeqX	31.33	0.98	0.98	0.93	3629261	642932	37478	4033	76	3	1047	7	0	9244	410
3-0319-100	Blood	Mother	F	Macrogen-Illumina HiSeqX	31.12	0.99	0.98	0.93	3748476	654328	39610	4132	NA	NA	1049	11	NA	8928	359
3-0319-101	Blood	Father	M	Macrogen-Illumina HiSeqX	31.83	0.99	0.98	0.9	3675992	627800	37565	3766	NA	NA	1048	15	NA	8818	349
3-0320-000	Blood	Proband	M	TCAG-Illumina HiSeqX	35.59	1	0.99	0.94	3670254	825352	35842	4016	NA	NA	680	12	NA	7161	281
3-0321-000	Blood	Proband	M	TCAG-Illumina HiSeqX	39.01	1	0.99	0.95	3664006	827156	34906	4324	65	6	680	13	0	11239	577
3-0321-100	Blood	Mother	F	TCAG-Illumina HiSeqX	41.8	0.99	0.99	0.98	3694378	840553	35638	4555	NA	NA	695	11	NA	10932	553
3-0321-101	Blood	Father	M	TCAG-Illumina HiSeqX	35.27	1	0.99	0.94	3672533	831565	35714	4377	NA	NA	696	17	NA	10643	487
3-0322-000	White blood cell	Proband	M	Macrogen-Illumina HiSeqX	32.44	0.99	0.98	0.91	3718490	656103	36419	3799	65	0	1070	18	0	9380	349
3-0322-100	Blood	Mother	F	Macrogen-Illumina HiSeqX	29.84	0.98	0.98	0.91	3646373	640103	35993	3610	NA	NA	1037	8	NA	8824	296
3-0322-101	Blood	Father	M	Macrogen-Illumina HiSeqX	31.57	0.99	0.98	0.9	3662778	656983	36133	3754	NA	NA	1032	17	NA	8947	345
3-0323-000	White blood cell	Proband	M	Macrogen-Illumina HiSeqX	32.67	0.99	0.99	0.91	3639240	635820	34951	3582	33	4	1063	17	0	9080	361
3-0323-100	Blood	Mother	F	Macrogen-Illumina HiSeqX	31.06	0.98	0.98	0.93	3662377	647055	36510	3751	NA	NA	1026	18	NA	8671	313
3-0323-101	Blood	Father	M	Macrogen-Illumina HiSeqX	30.55	0.99	0.98	0.89	3649823	640839	34954	3498	NA	NA	1027	14	NA	8589	290
3-0324-000	Blood	Proband	M	Macrogen-Illumina HiSeqX	29.64	0.99	0.98	0.89	3697407	705530	37511	4415	52	3	1095	8	0	10473	529
3-0324-100	Blood	Mother	F	Macrogen-Illumina HiSeqX	33.62	0.99	0.98	0.95	3673590	660243	36624	3770	NA	NA	1067	17	NA	9488	388
3-0324-101	Blood	Father	M	Macrogen-Illumina HiSeqX	28.92	0.99	0.98	0.88	3675197	685999	36406	3900	NA	NA	1086	7	NA	9696	409
3-0325-000	Blood	Proband	M	Macrogen-Illumina HiSeqX	36.55	0.99	0.99	0.94	3750991	719547	37223	4693	76	5	1146	6	0	11086	560
3-0325-100	Blood	Mother	F	Macrogen-Illumina HiSeqX	31.5	0.99	0.98	0.94	3743364	713929	37577	4606	NA	NA	1057	10	NA	10464	505
3-0325-101	Blood	Father	M	Macrogen-Illumina HiSeqX	36.67	0.99	0.99	0.94	3710654	728462	37328	4785	NA	NA	1157	13	NA	10788	527
3-0326-000	Blood	Proband	M	TCAG-Illumina HiSeqX	41.1	1	0.99	0.96	3655847	838283	35543	4505	60	2	680	12	0	11602	682
3-0326-100	Blood	Mother	F	TCAG-Illumina HiSeqX	38.98	0.99	0.99	0.98	3716235	841367	35195	4604	NA	NA	703	12	NA	10995	573
3-0326-101	Blood	Father	M	TCAG-Illumina HiSeqX	42.06	1	0.99	0.96	3682110	840094	35902	4621	NA	NA	697	11	NA	11192	596
3-0327-000	Blood	Proband	F	TCAG-Illumina HiSeqX	45.12	0.99	0.99	0.98	3709932	845511	35840	4415	NA	NA	682	18	NA	8530	376
3-0328-000	White blood cell	Proband	M	Macrogen-Illumina HiSeqX	28.99	0.99	0.98	0.88	3671910	634180	35546	3750	68	8	1028	16	0	9994	519
3-0328-100	White blood cell	Mother	F	Macrogen-Illumina HiSeqX	34.45	0.99	0.98	0.96	3735702	683276	37353	4354	NA	NA	1115	13	NA	9788	530
3-0328-101	White blood cell	Father	M	Macrogen-Illumina HiSeqX	33.53	0.99	0.99	0.92	3712551	680826	36692	4279	NA	NA	1108	17	NA	9839	552
3-0329-000	Blood	Proband	M	Macrogen-Illumina HiSeqX	35.04	0.99	0.99	0.93	3730828	715733	41426	4717	60	8	1106	19	0	11059	633
3-0329-100	Blood	Mother	F	Macrogen-Illumina HiSeqX	28.71	0.98	0.98	0.91	3715841	691123	36485	4000	NA	NA	1012	10	NA	9974	412
3-0329-101	Blood	Father	M	Macrogen-Illumina HiSeqX	41.44	0.99	0.99	0.96	3803289	743231	46400	5621	NA	NA	1218	22	NA	10829	638
3-0332-000	Blood	Proband	F	Complete Genomics	51.6155	0.996	0.99	0.964	3455242	257715	35267	2686	157	19	237	5	0	743	18
3-0332-100	Blood	Mother	F	Complete Genomics	52.1643	0.996	0.991	0.967	3421489	263643	33562	2568	NA	NA	236	6	NA	745	13
3-0332-101	Blood	Father	M	Complete Genomics	51.6572	0.995	0.99	0.958	3398926	261145	32598	2484	NA	NA	254	3	NA	756	18
3-0336-000	Blood	Proband	M	Macrogen-Illumina HiSeqX	30.93	0.99	0.98	0.89	3609697	650083	34433	3313	40	1	1082	16	0	8666	375
3-0336-100	Blood	Mother	F	Macrogen-Illumina HiSeqX	32.82	0.98	0.98	0.93	3609215	645778	35274	3412	NA	NA	1010	16	NA	8142	306
3-0336-101	Blood	Father	M	Macrogen-Illumina HiSeqX	33.17	0.99	0.98	0.91	3634631	658345	34459	3477	NA	NA	1066	9	NA	8340	330
3-0338-000	Blood	Proband	M	Macrogen-Illumina HiSeqX	35.8	0.99	0.99	0.94	3716708	715877	38829	4664	78	7	1160	17	1	10724	544
3-0338-100	Blood	Mother	F	Macrogen-Illumina HiSeqX	30.02	0.99	0.98	0.92	3695033	693510	39330	4477	NA	NA	1049	16	NA	10012	459
3-0338-101	Blood	Father	M	Macrogen-Illumina HiSeqX	36.81	0.99	0.99	0.94	3715657	716410	37801	4350	NA	NA	1148	15	NA	10374	497
3-0340-000	White blood cell	Proband	M	Macrogen-Illumina HiSeqX	30.16	0.99	0.98	0.91	3723626	800930	35447	3679	NA	NA	1188	15	NA	7724	217
3-0343-000	Blood	Proband	M	TCAG-Illumina HiSeqX	48.3	1	1	0.98	3661314	834716	34476	4059	NA	NA	769	25	NA	8254	407
3-0345-000	White blood cell	Proband	F	TCAG-Illumina HiSeqX	39.58	0.99	0.99	0.98	3770302	860340	36686	6252	62	11	736	17	1	11775	632
3-0345-100	Blood	Mother	F	TCAG-Illumina HiSeqX	35.37	0.99	0.99	0.97	3753668	854608	37224	6006	NA	NA	686	18	NA	11021	557
3-0345-101	Blood	Father	M	TCAG-Illumina HiSeqX	39.47	1	1	0.96	3728679	853209	35654	5967	NA	NA	722	12	NA	11128	538
3-0346-000	Blood	Proband	M	Macrogen-Illumina HiSeqX	39.6	0.99	0.99	0.95	3729481	699738	37584	4398	93	8	1206	13	0	11077	581
3-0346-100	White blood cell	Mother	F	Macrogen-Illumina HiSeqX	36.3	0.99	0.98	0.96	3672583	691252	35928	4129	NA	NA	1136	15	NA	10131	463
3-0346-101	Blood	Father	M	Macrogen-Illumina HiSeqX	38.33	0.99	0.99	0.95	3701133	705886	36307	4355	NA	NA	1215	14	NA	10572	516
3-0352-000	White blood cell	Proband	M	Macrogen-Illumina HiSeqX	38.96	0.99	0.99	0.95	3722814	699105	37493	4467	69	8	1204	17	1	10854	553
3-0352-100	Blood	Mother	F	Macrogen-Illumina HiSeqX	40.27	0.99	0.98	0.97	3733258	706641	38804	4658	NA	NA	1203	19	NA	10442	536
3-0352-101	Blood	Father	M	Macrogen-Illumina HiSeqX	40.32	0.99	0.99	0.96	3715577	705792	37850	4580	NA	NA	1180	10	NA	10487	515
3-0354-000	White blood cell	Proband	M	Macrogen-Illumina HiSeqX	39.88	0.99	0.99	0.95	3698648	712708	37025	4270	73	5	1200	15	0	10707	534
3-0354-100	Blood	Mother	F	Macrogen-Illumina HiSeqX	33.95	0.99	0.98	0.95	3649011	649564	36474	3660	NA	NA	1089	16	NA	9444	386
3-0354-101	Blood	Father	M	Macrogen-Illumina HiSeqX	38.8	0.99	0.99	0.95	3685532	708187	37122	4474	NA	NA	1151	10	NA	10169	449
3-0355-000	White blood cell	Proband	M	Macrogen-Illumina HiSeqX	32.89	0.99	0.99	0.93	3759214	807350	36174	3886	NA	NA	1190	15	NA	8143	262
3-0356-000	White blood cell	Proband	M	TCAG-Illumina HiSeqX	44.13	1	0.99	0.97	3658402	833243	35263	4026	NA	NA	695	6	NA	7890	339
3-0359-000	Blood	Proband	M	TCAG-Illumina HiSeqX	35.79	1	0.99	0.94	3738571	836531	36194	5694	82	8	720	19	1	11907	594
3-0359-100	Blood	Mother	F	TCAG-Illumina HiSeqX	35.73	0.99	0.99	0.97	3793732	845984	36759	5708	NA	NA	717	20	NA	11422	497
3-0359-101	Blood	Father	M	TCAG-Illumina HiSeqX	44.96	1	1	0.97	3720418	850314	36391	6129	NA	NA	731	13	NA	11803	565
3-0360-000	White blood cell	Proband	M	TCAG-Illumina HiSeqX	40.31	1	0.99	0.96	3726675	847814	36978	6527	82	9	733	19	0	11567	683
3-0360-100	Blood	Mother	F	TCAG-Illumina HiSeqX	38.37	0.99	0.99	0.98	3762887	849884	37234	6347	NA	NA	731	13	NA	11042	623
3-0360-101	Blood	Father	M	TCAG-Illumina HiSeqX	41.53	1	1	0.96	3721005	847742	36074	6326	NA	NA	754	20	NA	11032	625
3-0361-000	White blood cell	Proband	M	Macrogen-Illumina HiSeqX	32.29	0.99	0.98	0.91	3667682	640829	35515	3633	43	3	1040	12	0	9289	351
3-0361-100	Blood	Mother	F	Macrogen-Illumina HiSeqX	31.3	0.98	0.98	0.93	3720423	632274	35464	3457	NA	NA	1049	13	NA	8676	287
3-0361-101	Blood	Father	M	Macrogen-Illumina HiSeqX	33.45	0.99	0.99	0.92	3674550	650007	35563	3638	NA	NA	1096	15	NA	8938	344
3-0363-000	Blood	Proband	M	TCAG-Illumina HiSeqX	46.15	1	1	0.97	3698590	843237	34830	5182	62	1	721	12	1	11835	683
3-0363-100	Blood	Mother	F	TCAG-Illumina HiSeqX	39.1	0.99	0.99	0.98	3714445	841638	36142	4599	NA	NA	640	8	NA	11177	604
3-0363-101	Blood	Father	M	TCAG-Illumina HiSeqX	42.41	1	0.99	0.96	3710748	842226	35131	4691	NA	NA	707	12	NA	11388	635
3-0366-000	Blood	Proband	M	Macrogen-Illumina HiSeqX	32.35	0.99	0.99	0.93	3826186	822865	48435	5324	NA	NA	1212	17	NA	8216	342
3-0368-000	Blood	Proband	M	Macrogen-Illumina HiSeqX	34.22	0.99	0.99	0.93	3713261	711284	37630	4568	82	8	1133	23	1	10676	531
3-0368-100	Blood	Mother	F	Macrogen-Illumina HiSeqX	33.72	0.99	0.98	0.96	3739048	718406	37894	4555	NA	NA	1080	17	NA	10482	526
3-0368-101	Blood	Father	M	Macrogen-Illumina HiSeqX	30.76	0.99	0.98	0.9	3630039	622282	34893	3659	NA	NA	1101	13	NA	9548	405
3-0369-000	White blood cell	Proband	M	Macrogen-Illumina HiSeqX	29.67	0.99	0.98	0.9	3749724	804504	35448	3707	NA	NA	1132	17	NA	7643	224
3-0371-000	Blood	Proband	M	Macrogen-Illumina HiSeqX	30.5	0.99	0.98	0.9	3696745	677784	36257	3784	55	3	1072	12	0	10853	554
3-0371-100	Blood	Mother	F	Macrogen-Illumina HiSeqX	40.45	0.99	0.98	0.97	3770715	744904	38981	4969	NA	NA	1200	11	NA	10844	577
3-0371-101	Blood	Father	M	Macrogen-Illumina HiSeqX	38.81	0.99	0.99	0.95	3744613	730558	37512	4662	NA	NA	1159	14	NA	10688	590
3-0376-000	Blood	Proband	M	Macrogen-Illumina HiSeqX	32.34	0.99	0.99	0.92	3688254	805351	35812	3819	61	1	1169	7	0	10343	375
3-0376-100	Blood	Mother	F	Macrogen-Illumina HiSeqX	35.12	0.99	0.98	0.97	3708661	811541	36927	4022	NA	NA	1187	15	NA	9890	337
3-0376-101	Blood	Father	M	Macrogen-Illumina HiSeqX	30.38	0.99	0.98	0.91	3728191	802970	34659	3699	NA	NA	1151	5	NA	9721	331
3-0379-000	White blood cell	Proband	M	Macrogen-Illumina HiSeqX	42.6	0.99	0.99	0.96	3771511	829134	36632	4157	NA	NA	1255	11	NA	9327	347
3-0380-000	White blood cell	Proband	M	TCAG-Illumina HiSeqX	40.53	1	1	0.96	3728737	853991	36315	5886	75	12	708	20	0	12289	1075
3-0380-100	Blood	Mother	F	TCAG-Illumina HiSeqX	42.58	0.99	0.99	0.98	3744390	854089	36712	5942	NA	NA	714	17	NA	12015	993
3-0380-101	Blood	Father	M	TCAG-Illumina HiSeqX	35.12	1	0.99	0.94	3712119	834264	35340	5405	NA	NA	673	21	NA	11515	905
3-0385-000	Blood	Proband	F	Macrogen-Illumina HiSeqX	33.72	0.99	0.98	0.95	3677955	634908	36424	3604	58	3	1121	5	0	9357	367
3-0385-100	Blood	Mother	F	Macrogen-Illumina HiSeqX	35.16	0.99	0.98	0.96	3698906	624509	35535	3577	NA	NA	1145	8	NA	8892	299
3-0385-101	Blood	Father	M	Macrogen-Illumina HiSeqX	31.18	0.99	0.98	0.9	3623207	612900	35531	3314	NA	NA	1071	7	NA	8748	320
3-0391-000	White blood cell	Proband	M	Macrogen-Illumina HiSeqX	29.08	0.99	0.98	0.87	3621552	597974	34749	2992	89	5	1049	7	1	9030	359
3-0391-100	Blood	Mother	F	Macrogen-Illumina HiSeqX	33.04	0.99	0.98	0.94	3671422	626690	35711	3195	NA	NA	1071	8	NA	8745	337
3-0391-101	Blood	Father	M	Macrogen-Illumina HiSeqX	33.69	0.99	0.99	0.92	3643216	626305	34773	3081	NA	NA	1092	10	NA	8764	331
3-0392-000	Blood	Proband	F	BGI - Illumina HiSeq	30.86	0.97	0.96	0.88	3554859	645117	35513	3481	58	4	668	15	1	6007	495
3-0392-100	Blood	Mother	F	BGI - Illumina HiSeq	28.97	0.97	0.96	0.84	3521470	642344	34702	3497	NA	NA	635	17	NA	5757	460
3-0392-101	Blood	Father	M	BGI - Illumina HiSeq	29.29	0.98	0.97	0.84	3498746	643460	35366	3500	NA	NA	668	15	NA	5829	458
3-0393-000	Blood	Proband	F	TCAG-Illumina HiSeqX	42.02	0.99	0.99	0.98	3729763	854467	35991	6337	79	7	733	6	0	11746	643
3-0393-100	Blood	Mother	F	TCAG-Illumina HiSeqX	39.63	0.99	0.99	0.98	3756938	852260	36111	6279	NA	NA	723	10	NA	11240	593
3-0393-101	Blood	Father	M	TCAG-Illumina HiSeqX	39.14	1	1	0.96	3706360	846070	35426	6337	NA	NA	738	8	NA	11090	588
3-0396-000	Blood	Proband	M	BGI - Illumina HiSeq	30.71	0.98	0.97	0.86	3527467	656820	35085	3558	48	3	682	14	0	5918	471
3-0396-100	Blood	Mother	F	BGI - Illumina HiSeq	30.77	0.97	0.97	0.89	3532356	651759	35478	3499	NA	NA	657	9	NA	5737	420
3-0396-101	Blood	Father	M	BGI - Illumina HiSeq	30.38	0.98	0.97	0.85	3518278	639837	35071	3492	NA	NA	680	13	NA	5688	435
3-0397-000	White blood cell	Proband	F	Complete Genomics	50.5409	0.996	0.992	0.966	3395116	261742	33360	2478	62	26	245	4	0	779	27
3-0397-100	Blood	Mother	F	Complete Genomics	50.846	0.996	0.992	0.969	3387766	250199	33581	2430	NA	NA	235	2	NA	754	20
3-0397-101	Blood	Father	M	Complete Genomics	49.552	0.996	0.99	0.957	3360359	251516	32723	2428	NA	NA	250	4	NA	742	21
3-0398-000	White blood cell	Proband	F	Complete Genomics	50.568	0.997	0.992	0.97	3406943	259088	34444	2599	71	19	263	4	0	824	24
3-0398-100	Blood	Mother	F	Complete Genomics	51.2368	0.996	0.992	0.968	3413497	263358	34237	2461	NA	NA	255	7	NA	787	15
3-0398-101	Blood	Father	M	Complete Genomics	50.8623	0.996	0.991	0.961	3354762	257411	32637	2453	NA	NA	243	0	NA	780	16
3-0399-000	Blood	Proband	M	TCAG-Illumina HiSeqX	45.44	1	1	0.97	3709879	843587	35678	4615	NA	NA	701	13	NA	8355	339
3-0400-000	White blood cell	Proband	M	Macrogen-Illumina HiSeqX	32.28	0.99	0.99	0.93	3755318	809868	35512	3637	NA	NA	1204	17	NA	8045	236
3-0401-001	Blood	Affectedsibling	M	Complete Genomics	51.7491	0.997	0.992	0.965	3390448	228647	32964	2361	106	16	266	2	0	1572	26
3-0401-100	Blood	Mother	F	Complete Genomics	53.5596	0.997	0.993	0.973	3429515	235880	34195	2497	NA	NA	250	2	NA	1575	29
3-0401-101	Blood	Father	M	Complete Genomics	51.813	0.997	0.992	0.962	3399596	230365	32852	2398	NA	NA	244	7	NA	1605	26
3-0402-000	Blood	Proband	M	Macrogen-Illumina HiSeqX	33.62	0.99	0.99	0.92	3728735	647186	38800	3990	65	5	1132	16	0	9855	531
3-0402-100	Blood	Mother	F	Macrogen-Illumina HiSeqX	39.43	0.99	0.98	0.97	3817555	673251	42197	4623	NA	NA	1250	22	NA	9624	553
3-0402-101	Blood	Father	M	Macrogen-Illumina HiSeqX	33.51	0.99	0.99	0.92	3710273	614450	34826	3448	NA	NA	1120	15	NA	8887	368
3-0405-000	Blood	Proband	M	Macrogen-Illumina HiSeqX	39.99	0.99	0.99	0.96	3747727	730909	38047	5231	64	12	1200	7	0	11066	606
3-0405-100	Blood	Mother	F	Macrogen-Illumina HiSeqX	29.29	0.99	0.98	0.92	3709748	694124	37695	4617	NA	NA	1078	11	NA	10022	435
3-0405-101	Blood	Father	M	Macrogen-Illumina HiSeqX	36.28	0.99	0.99	0.94	3734733	699320	35859	4372	NA	NA	1145	8	NA	10412	521
3-0406-000	White blood cell	Proband	M	Macrogen-Illumina HiSeqX	33.02	0.99	0.99	0.93	3727952	799284	35635	3616	NA	NA	1202	18	NA	7241	213
3-0407-000	White blood cell	Proband	M	Macrogen-Illumina HiSeqX	28.38	0.99	0.98	0.86	3654316	639673	35413	3770	44	5	1010	10	0	9155	379
3-0407-100	Blood	Mother	F	Macrogen-Illumina HiSeqX	29.37	0.98	0.98	0.91	3646871	640386	35592	3778	NA	NA	1065	14	NA	8586	357
3-0407-101	Blood	Father	M	Macrogen-Illumina HiSeqX	29.85	0.99	0.98	0.88	3648567	625516	35120	3720	NA	NA	1063	15	NA	8715	345
3-0408-000	Blood	Proband	F	Macrogen-Illumina HiSeqX	40.96	0.99	0.98	0.98	3790568	821855	37662	4004	NA	NA	1295	11	NA	8172	261
3-0409-000	Blood	Proband	M	Macrogen-Illumina HiSeqX	35.04	0.99	0.99	0.93	3717844	691418	35798	4077	106	10	1146	11	0	10988	588
3-0409-100	Blood	Mother	F	Macrogen-Illumina HiSeqX	37.67	0.99	0.98	0.97	3751284	735520	37706	5017	NA	NA	1180	11	NA	10949	614
3-0409-101	Blood	Father	M	Macrogen-Illumina HiSeqX	37.43	0.99	0.99	0.95	3744054	726078	36687	4554	NA	NA	1206	14	NA	10661	575
3-0410-000	Blood	Proband	M	Macrogen-Illumina HiSeqX	36.62	0.99	0.99	0.94	3691434	679190	36472	3982	42	5	1132	10	0	10036	423
3-0410-100	Blood	Mother	F	Macrogen-Illumina HiSeqX	36.95	0.99	0.98	0.96	3667533	647664	36159	3950	NA	NA	1155	9	NA	9490	406
3-0410-101	Blood	Father	M	Macrogen-Illumina HiSeqX	30.56	0.99	0.98	0.9	3626964	606631	34127	3436	NA	NA	1120	14	NA	8959	344
3-0416-000	Blood	Proband	M	Macrogen-Illumina HiSeqX	34.1	0.99	0.99	0.93	3710517	671396	40579	4567	74	4	1150	18	1	9763	460
3-0416-100	Blood	Mother	F	Macrogen-Illumina HiSeqX	35.63	0.99	0.98	0.96	3814341	654320	45564	5138	NA	NA	1204	18	NA	9269	432
3-0416-101	Blood	Father	M	Macrogen-Illumina HiSeqX	29.64	0.99	0.98	0.89	3638386	617334	35321	3535	NA	NA	1101	16	NA	8855	319
3-0419-000	Blood	Proband	M	Macrogen-Illumina HiSeqX	38.5	0.99	0.99	0.95	3666893	704951	37142	4243	77	5	1156	10	0	10770	574
3-0419-100	Blood	Mother	F	Macrogen-Illumina HiSeqX	35.92	0.99	0.98	0.96	3685724	653446	35964	3593	NA	NA	1145	14	NA	9939	456
3-0419-101	Blood	Father	M	Macrogen-Illumina HiSeqX	39.17	0.99	0.99	0.95	3734337	714245	38713	4508	NA	NA	1192	10	NA	10628	577
3-0422-000	Blood	Proband	M	Macrogen-Illumina HiSeqX	38.12	0.99	0.99	0.95	3759746	710226	36974	4368	75	8	1193	9	0	10868	537
3-0422-100	Blood	Mother	F	Macrogen-Illumina HiSeqX	37.9	0.99	0.98	0.97	3739163	705183	37197	4077	NA	NA	1118	10	NA	10352	470
3-0422-101	Blood	Father	M	Macrogen-Illumina HiSeqX	38.03	0.99	0.99	0.95	3756165	706808	36787	4472	NA	NA	1212	8	NA	10370	485
3-0426-000	White blood cell	Proband	M	Macrogen-Illumina HiSeqX	29.01	0.99	0.98	0.87	3725821	635763	35945	3431	NA	NA	1022	12	NA	6203	185
3-0428-000	Blood	Proband	M	BGI - Illumina HiSeq	29.66	0.98	0.96	0.83	3539203	644029	35862	3173	89	3	600	14	0	5860	484
3-0428-100	Blood	Mother	F	BGI - Illumina HiSeq	30.14	0.97	0.97	0.87	3547992	646275	35417	3127	NA	NA	624	17	NA	5747	475
3-0428-101	Blood	Father	M	BGI - Illumina HiSeq	28.69	0.98	0.97	0.84	3520652	650985	36746	3265	NA	NA	642	10	NA	5593	431
3-0430-000	Blood	Proband	F	BGI - Illumina HiSeq	29.5	0.97	0.97	0.87	3552717	656115	36637	3706	51	4	646	26	0	5733	407
3-0430-100	Blood	Mother	F	BGI - Illumina HiSeq	29.19	0.97	0.96	0.86	3547963	646443	35868	3543	NA	NA	657	18	NA	5627	422
3-0430-101	Blood	Father	M	BGI - Illumina HiSeq	31.26	0.98	0.97	0.86	3528721	654472	35469	3552	NA	NA	689	24	NA	5623	409
3-0431-000	Blood	Proband	F	BGI - Illumina HiSeq	29.18	0.97	0.96	0.86	3550737	648186	35179	3073	58	5	683	22	0	5791	425
3-0431-100	Blood	Mother	F	BGI - Illumina HiSeq	30.19	0.97	0.97	0.88	3571996	663830	35211	3148	NA	NA	728	23	NA	5684	415
3-0431-101	Blood	Father	M	BGI - Illumina HiSeq	29.2	0.98	0.97	0.85	3502784	648675	33844	3047	NA	NA	656	10	NA	5469	389
3-0432-000	Blood	Proband	F	BGI - Illumina HiSeq	27.83	0.97	0.96	0.85	3509750	637843	34767	3191	56	0	633	11	0	5608	401
3-0432-100	Blood	Mother	F	BGI - Illumina HiSeq	30.16	0.97	0.97	0.88	3548969	651957	35400	3237	NA	NA	651	12	NA	5675	421
3-0432-101	Blood	Father	M	BGI - Illumina HiSeq	30.24	0.98	0.97	0.87	3539199	656179	34203	3173	NA	NA	641	9	NA	5689	397
3-0434-000	Blood	Proband	M	BGI - Illumina HiSeq	30.44	0.98	0.97	0.86	3534605	651592	34339	3140	57	1	640	13	0	5916	478
3-0434-100	Blood	Mother	F	BGI - Illumina HiSeq	31.68	0.97	0.97	0.9	2208946	412760	34942	3127	NA	NA	650	16	NA	5775	441
3-0434-101	Blood	Father	M	BGI - Illumina HiSeq	30.43	0.98	0.97	0.87	3504940	660725	33944	3221	NA	NA	663	14	NA	5722	407
3-0436-000	Blood	Proband	M	BGI - Illumina HiSeq	28.03	0.98	0.97	0.83	3500522	646222	33588	2901	47	6	665	9	0	5646	382
3-0436-100	Blood	Mother	F	BGI - Illumina HiSeq	30.09	0.97	0.97	0.89	3542480	649894	35123	3168	NA	NA	646	16	NA	5738	407
3-0436-101	Blood	Father	M	BGI - Illumina HiSeq	30.44	0.98	0.97	0.86	3510961	643297	33921	3024	NA	NA	670	13	NA	5706	413
3-0437-000	Blood	Proband	M	BGI - Illumina HiSeq	30.37	0.98	0.97	0.86	3505578	656128	35333	3600	61	7	678	10	0	6004	468
3-0437-100	Blood	Mother	F	BGI - Illumina HiSeq	31.52	0.97	0.97	0.9	3592526	672223	35699	3708	NA	NA	670	23	NA	5859	457
3-0437-101	Blood	Father	M	BGI - Illumina HiSeq	31.24	0.98	0.97	0.86	3521769	645010	35019	3452	NA	NA	701	13	NA	5806	431
3-0438-000	Blood	Proband	M	BGI - Illumina HiSeq	27.79	0.98	0.96	0.82	3514998	636100	34188	3447	61	3	639	20	0	5811	427
3-0438-100	Blood	Mother	F	BGI - Illumina HiSeq	29.81	0.97	0.97	0.88	3563217	652660	35650	3494	NA	NA	702	18	NA	5841	432
3-0438-101	Blood	Father	M	BGI - Illumina HiSeq	29.62	0.98	0.97	0.84	3540480	646185	35021	3460	NA	NA	661	18	NA	5829	466
3-0439-000	Blood	Proband	M	BGI - Illumina HiSeq	30.99	0.98	0.97	0.88	3551301	662899	35738	3592	34	1	675	18	0	6109	493
3-0439-100	Blood	Mother	F	BGI - Illumina HiSeq	28.8	0.96	0.9	0.68	3496984	594877	33966	3231	NA	NA	536	17	NA	5747	526
3-0439-101	Blood	Father	M	BGI - Illumina HiSeq	30.86	0.98	0.97	0.87	3550169	658115	35953	3684	NA	NA	716	18	NA	6025	482
3-0440-000	Blood	Proband	M	Macrogen-Illumina HiSeqX	32.09	0.99	0.99	0.92	3727171	794534	36321	3636	NA	NA	1087	10	NA	6938	186
3-0442-000	Blood	Proband	M	BGI - Illumina HiSeq	28.75	0.98	0.96	0.84	3517384	637648	33856	3163	48	6	671	18	0	6073	449
3-0442-100	Blood	Mother	F	BGI - Illumina HiSeq	32.21	0.97	0.97	0.91	3590178	667147	34876	3128	NA	NA	683	16	NA	6029	452
3-0442-101	Blood	Father	M	BGI - Illumina HiSeq	31.28	0.98	0.97	0.87	3537967	656842	34160	3163	NA	NA	677	18	NA	6056	471
3-0444-000	Blood	Proband	M	TCAG-Illumina HiSeqX	39.78	1	1	0.96	3715776	845805	36449	5947	79	7	717	13	0	11715	610
3-0444-100	Blood	Mother	F	TCAG-Illumina HiSeqX	44.45	0.99	0.99	0.98	3744333	866291	37205	5899	NA	NA	723	18	NA	11477	586
3-0444-101	Blood	Father	M	TCAG-Illumina HiSeqX	40.5	1	0.99	0.96	3708462	845906	35645	5751	NA	NA	735	13	NA	10871	497
3-0446-000	Blood	Proband	M	BGI - Illumina HiSeq	28.14	0.98	0.96	0.83	3519142	639815	34394	3046	58	8	633	18	0	5714	408
3-0446-100	Blood	Mother	F	BGI - Illumina HiSeq	29.33	0.97	0.97	0.88	3528118	652661	34666	3120	NA	NA	677	17	NA	5746	400
3-0446-101	Blood	Father	M	BGI - Illumina HiSeq	30.24	0.98	0.97	0.86	3517025	648803	35000	3040	NA	NA	677	20	NA	5622	401
3-0447-000	Blood	Proband	M	BGI - Illumina HiSeq	28.31	0.98	0.96	0.79	3612507	614600	33736	3079	67	1	612	15	0	5606	381
3-0447-100	Blood	Mother	F	BGI - Illumina HiSeq	28.98	0.97	0.96	0.87	3513116	637790	34522	3182	NA	NA	653	22	NA	5399	354
3-0447-101	Blood	Father	M	BGI - Illumina HiSeq	28.44	0.98	0.97	0.85	3518457	655034	34520	3006	NA	NA	646	8	NA	5501	341
3-0448-000	Blood	Proband	M	BGI - Illumina HiSeq	28.33	0.98	0.95	0.78	3496155	611304	34144	3114	37	3	634	14	0	5763	421
3-0448-100	Blood	Mother	F	BGI - Illumina HiSeq	28.5	0.97	0.96	0.87	3558620	652909	35340	3157	NA	NA	653	13	NA	5654	413
3-0448-101	Blood	Father	M	BGI - Illumina HiSeq	30.62	0.98	0.97	0.87	3500074	643913	34553	3135	NA	NA	692	19	NA	5741	418
3-0449-000	Blood	Proband	M	Macrogen-Illumina HiSeqX	31.38	0.99	0.99	0.91	3715413	791487	35677	3484	NA	NA	1154	15	NA	6941	185
3-0450-000	Blood	Proband	M	TCAG-Illumina HiSeqX	32.7	1	0.99	0.91	4258699	884638	115195	13295	NA	NA	715	66	NA	8762	811
3-0451-000	Blood	Proband	M	Macrogen-Illumina HiSeqX	42.5	0.99	0.99	0.97	3773518	819353	36243	3791	NA	NA	1289	10	NA	8342	278
3-0456-000	Blood	Proband	M	Macrogen-Illumina HiSeqX	37.58	0.99	0.99	0.94	3678021	671910	34675	3459	52	9	1151	8	0	10392	480
3-0456-100	Blood	Mother	F	Macrogen-Illumina HiSeqX	39.2	0.99	0.98	0.97	3752727	707869	36576	3893	NA	NA	1162	9	NA	10313	482
3-0456-101	Blood	Father	M	Macrogen-Illumina HiSeqX	37.42	0.99	0.99	0.94	3697104	689715	35399	3743	NA	NA	1182	8	NA	9966	431
3-0458-000	Blood	Proband	M	Macrogen-Illumina HiSeqX	38.03	0.99	0.99	0.95	3712822	700713	36731	3737	60	4	1188	12	0	10714	519
3-0458-100	Blood	Mother	F	Macrogen-Illumina HiSeqX	38.03	0.99	0.98	0.97	3780211	701791	36562	3652	NA	NA	1177	11	NA	10168	405
3-0458-101	Blood	Father	M	Macrogen-Illumina HiSeqX	37.95	0.99	0.99	0.95	3709495	699263	35291	3705	NA	NA	1135	15	NA	10081	421
3-0459-000	Blood	Proband	M	Macrogen-Illumina HiSeqX	37.36	0.99	0.99	0.94	3687578	664910	35437	3967	59	4	1153	17	0	10352	521
3-0459-100	Blood	Mother	F	Macrogen-Illumina HiSeqX	37.07	0.99	0.98	0.97	3715136	698431	36524	4212	NA	NA	1109	14	NA	10033	483
3-0459-101	Blood	Father	M	Macrogen-Illumina HiSeqX	36.67	0.99	0.99	0.94	3696791	666829	36642	4057	NA	NA	1131	13	NA	9770	443
3-0460-000	Blood	Proband	M	Macrogen-Illumina HiSeqX	35.25	0.99	0.99	0.93	3670935	647853	35240	3776	78	8	1163	17	2	9552	405
3-0460-100	Blood	Mother	F	Macrogen-Illumina HiSeqX	35.63	0.99	0.98	0.96	3639926	608396	34911	3421	NA	NA	1092	14	NA	8776	321
3-0460-101	Blood	Father	M	Macrogen-Illumina HiSeqX	35.18	0.99	0.99	0.93	3669453	654799	35420	3870	NA	NA	1128	11	NA	9245	364
3-0465-000	Blood	Proband	M	TCAG-Illumina HiSeqX	40.28	1	1	0.96	3667291	837420	35940	6200	76	8	732	15	1	12427	668
3-0465-100	Blood	Mother	F	TCAG-Illumina HiSeqX	44.63	0.99	0.99	0.98	3724992	851322	37130	6820	NA	NA	741	11	NA	11987	637
3-0465-101	Blood	Father	M	TCAG-Illumina HiSeqX	49.8	1	1	0.98	3732963	861686	36401	7223	NA	NA	765	16	NA	12371	693
3-0466-000	White blood cell	Proband	M	Complete Genomics	51.5839	0.996	0.991	0.96	3379142	262549	32800	2512	NA	NA	254	10	NA	788	18
3-0467-000	Blood	Proband	M	TCAG-Illumina HiSeqX	44.08	1	0.99	0.97	3760218	853603	55516	7997	101	9	717	21	0	11241	709
3-0467-100	Blood	Mother	F	TCAG-Illumina HiSeqX	36.68	0.99	0.99	0.97	3790951	856750	57687	8105	NA	NA	654	21	NA	10624	647
3-0467-101	Blood	Father	M	TCAG-Illumina HiSeqX	42.18	1	0.99	0.96	3786409	859557	55171	8092	NA	NA	730	29	NA	10757	606
3-0469-000	Blood	Proband	F	Macrogen-Illumina HiSeqX	36.09	0.99	0.98	0.96	3698826	658176	35684	3619	67	2	1119	15	0	10118	509
3-0469-100	Blood	Mother	F	Macrogen-Illumina HiSeqX	38.16	0.99	0.98	0.97	3726257	678242	36655	3869	NA	NA	1160	18	NA	9811	474
3-0469-101	Blood	Father	M	Macrogen-Illumina HiSeqX	35.77	0.99	0.99	0.94	3686520	660779	35352	3581	NA	NA	1164	11	NA	9670	452
3-0471-000	Blood	Proband	M	TCAG-Illumina HiSeqX	40.37	1	0.99	0.96	3707707	829699	36327	5055	83	8	697	20	0	11498	547
3-0471-100	Blood	Mother	F	TCAG-Illumina HiSeqX	39.55	0.99	0.99	0.98	3712862	844128	36398	5314	NA	NA	664	19	NA	10995	488
3-0471-101	Blood	Father	M	TCAG-Illumina HiSeqX	42.45	1	1	0.97	3661360	842640	36790	5511	NA	NA	720	15	NA	11114	482
3-0476-000	Blood	Proband	M	Macrogen-Illumina HiSeqX	29.84	0.99	0.98	0.9	3704769	812542	36247	3892	73	8	1124	19	0	11330	555
3-0476-100	White blood cell	Mother	F	Macrogen-Illumina HiSeqX	34.86	0.99	0.98	0.97	3748706	837729	37724	4352	NA	NA	1203	21	NA	11147	528
3-0476-101	Blood	Father	M	Macrogen-Illumina HiSeqX	32.42	0.99	0.99	0.93	3713004	819301	35697	3897	NA	NA	1148	8	NA	10805	450
3-0477-000	Blood	Proband	M	Macrogen-Illumina HiSeqX	28.66	0.99	0.98	0.87	3699589	611996	34569	3198	75	2	985	14	1	9929	326
3-0477-100	Blood	Mother	F	Macrogen-Illumina HiSeqX	32.51	0.98	0.98	0.96	3720034	820322	35710	3964	NA	NA	1138	18	NA	9915	355
3-0477-101	Blood	Father	M	Macrogen-Illumina HiSeqX	30.48	0.99	0.98	0.91	3764820	813272	35145	3794	NA	NA	1129	17	NA	9864	340
3-0482-000	Blood	Proband	M	Macrogen-Illumina HiSeqX	36.12	0.99	0.99	0.94	3678918	674001	34479	3557	80	3	1145	10	1	9948	458
3-0482-100	Blood	Mother	F	Macrogen-Illumina HiSeqX	36.62	0.99	0.98	0.96	3697819	666149	35009	3669	NA	NA	1179	6	NA	9550	427
3-0482-101	Blood	Father	M	Macrogen-Illumina HiSeqX	34.37	0.99	0.99	0.93	3736397	652881	34618	3557	NA	NA	1150	16	NA	9316	420
3-0484-000	Blood	Proband	M	Complete Genomics	56.6016	0.996	0.991	0.967	3362608	245328	33028	2414	62	17	247	2	0	1668	33
3-0484-100	Blood	Mother	F	Complete Genomics	55.8203	0.996	0.993	0.975	3399183	253807	33664	2441	NA	NA	242	6	NA	1683	39
3-0484-101	Blood	Father	M	Complete Genomics	55.5266	0.996	0.992	0.968	3372072	248526	32932	2406	NA	NA	264	1	NA	1661	29
3-0485-000	Blood	Proband	M	TCAG-Illumina HiSeqX	33.49	1	0.99	0.92	3671867	822918	35598	4971	96	8	690	18	0	11355	535
3-0485-100	Blood	Mother	F	TCAG-Illumina HiSeqX	45.16	0.99	0.99	0.98	3720245	844075	37087	5180	NA	NA	730	21	NA	11078	562
3-0485-101	Blood	Father	M	TCAG-Illumina HiSeqX	42.52	1	0.99	0.96	3617420	834162	35282	4923	NA	NA	710	9	NA	10918	542
3-0489-000	Blood	Proband	M	Macrogen-Illumina HiSeqX	36.87	0.99	0.99	0.94	3673463	684227	36073	3943	52	4	1131	13	0	9913	461
3-0489-100	Blood	Mother	F	Macrogen-Illumina HiSeqX	33.97	0.99	0.98	0.95	3662862	633257	35599	3517	NA	NA	1106	12	NA	9099	366
3-0489-101	Blood	Father	M	Macrogen-Illumina HiSeqX	32.66	0.99	0.99	0.91	3625865	625234	35466	3383	NA	NA	1026	17	NA	8917	332
3-0490-000	Blood	Proband	M	Macrogen-Illumina HiSeqX	33.02	0.99	0.99	0.91	3634063	624391	35791	3554	78	2	1089	8	0	9450	403
3-0490-100	Blood	Mother	F	Macrogen-Illumina HiSeqX	35.85	0.99	0.98	0.96	3695531	688357	37184	4232	NA	NA	1124	13	NA	9606	427
3-0490-101	Blood	Father	M	Macrogen-Illumina HiSeqX	31.68	0.99	0.98	0.91	3622734	621939	34975	3439	NA	NA	1043	9	NA	8744	338
3-0491-000	Blood	Proband	M	Macrogen-Illumina HiSeqX	30.22	0.99	0.98	0.91	3756652	804940	36224	3628	NA	NA	1096	13	NA	7237	167
3-0494-000	Blood	Proband	M	Macrogen-Illumina HiSeqX	32.72	0.99	0.99	0.93	3764610	809750	36225	3984	NA	NA	1151	9	NA	7731	217
3-0497-001	Blood	Affected sibling	M	Complete Genomics	55.1115	0.996	0.992	0.965	3384044	253022	33592	2472	62	23	280	1	0	1576	52
3-0497-100	Blood	Mother	F	Complete Genomics	56.109	0.996	0.992	0.974	3400651	247023	34283	2705	NA	NA	265	11	NA	1668	37
3-0497-101	Blood	Father	M	Complete Genomics	53.1833	0.996	0.991	0.957	3372991	249718	32903	2403	NA	NA	254	5	NA	1591	31
3-0498-000	Blood	Proband	F	Macrogen-Illumina HiSeqX	32.9	0.99	0.98	0.94	3672069	630261	35528	3595	59	3	1077	9	0	9275	342
3-0498-100	Blood	Mother	F	Macrogen-Illumina HiSeqX	32.5	0.99	0.98	0.94	3651250	626999	35404	3601	NA	NA	1066	8	NA	8645	278
3-0498-101	Blood	Father	M	Macrogen-Illumina HiSeqX	36.74	0.99	0.99	0.94	3686422	663612	35686	3851	NA	NA	1157	12	NA	9170	357
3-0503-000	Blood	Proband	F	TCAG-Illumina HiSeqX	45.33	0.99	0.99	0.98	3729117	852910	36298	5805	86	4	719	13	0	12115	624
3-0503-100	Cell line	Mother	F	TCAG-Illumina HiSeqX	37.44	0.99	0.99	0.97	3669653	833585	35442	5379	NA	NA	681	15	NA	10860	489
3-0503-101	Blood	Father	M	TCAG-Illumina HiSeqX	37.72	1	0.99	0.95	3705668	847912	35590	5724	NA	NA	640	10	NA	11525	544
3-0504-000	Blood	Proband	M	Macrogen-Illumina HiSeqX	30.42	0.99	0.98	0.88	3649899	599283	33941	3203	61	0	1041	9	0	8677	296
3-0504-100	Blood	Mother	F	Macrogen-Illumina HiSeqX	33.59	0.99	0.98	0.95	3695928	659800	37069	3705	NA	NA	1099	13	NA	8874	306
3-0504-101	Blood	Father	M	Macrogen-Illumina HiSeqX	30.97	0.99	0.98	0.89	3604863	611760	33958	3274	NA	NA	1065	10	NA	8124	230
3-0506-000	Blood	Proband	F	Macrogen-Illumina HiSeqX	33.61	0.99	0.98	0.96	3792726	819527	37814	4264	NA	NA	1179	13	NA	7667	209
3-0508-000	Blood	Proband	M	Macrogen-Illumina HiSeqX	30.92	0.99	0.98	0.9	3632697	630782	35216	3559	61	4	1078	8	0	9057	369
3-0508-100	Blood	Mother	F	Macrogen-Illumina HiSeqX	33.18	0.99	0.98	0.94	3647473	606721	35055	3372	NA	NA	1115	8	NA	8365	271
3-0508-101	Blood	Father	M	Macrogen-Illumina HiSeqX	32.68	0.99	0.99	0.91	3634344	622844	34758	3442	NA	NA	1065	8	NA	8499	301
3-0511-000	Blood	Proband	M	Macrogen-Illumina HiSeqX	34.32	0.99	0.99	0.94	3755713	813056	36016	4033	NA	NA	1179	17	NA	7901	227
3-0512-000	Blood	Proband	M	Macrogen-Illumina HiSeqX	42.04	0.99	0.99	0.96	3757280	826785	36441	4162	NA	NA	1249	15	NA	8800	325
3-0515-001	White blood cell	Affectedsibling	M	Complete Genomics	51.3226	0.996	0.99	0.96	3334233	233738	32698	2423	55	14	254	5	1	714	21
3-0515-100	Blood	Mother	F	Complete Genomics	54.1844	0.996	0.993	0.974	3418174	252288	32860	2396	NA	NA	230	6	NA	1670	25
3-0515-101	Blood	Father	M	Complete Genomics	53.4003	0.996	0.992	0.964	3353352	240634	32527	2308	NA	NA	250	1	NA	1626	34
3-0516-000	Blood	Proband	M	Macrogen-Illumina HiSeqX	34.54	0.99	0.99	0.93	3682961	655465	38314	4017	43	4	1121	14	0	9723	442
3-0516-100	Blood	Mother	F	Macrogen-Illumina HiSeqX	35.3	0.99	0.98	0.96	3707354	641136	39625	3956	NA	NA	1089	16	NA	9118	381
3-0516-101	Blood	Father	M	Macrogen-Illumina HiSeqX	35.16	0.99	0.99	0.93	3661276	629943	35695	3590	NA	NA	1143	17	NA	9114	347
3-0517-000	Blood	Proband	F	Macrogen-Illumina HiSeqX	35.21	0.99	0.98	0.96	3685037	645271	36182	3779	60	2	1089	9	0	9714	408
3-0517-100	Blood	Mother	F	Macrogen-Illumina HiSeqX	35.59	0.99	0.98	0.96	3678748	659077	36263	3886	NA	NA	1105	14	NA	9316	381
3-0517-101	Blood	Father	M	Macrogen-Illumina HiSeqX	34.72	0.99	0.99	0.93	3665307	650360	34969	3753	NA	NA	1153	10	NA	9262	388
3-0519-000	Blood	Proband	M	Macrogen-Illumina HiSeqX	35.27	0.99	0.99	0.93	3683353	645801	35236	3717	96	5	1116	7	0	9886	415
3-0519-100	Blood	Mother	F	Macrogen-Illumina HiSeqX	35.8	0.99	0.98	0.96	3708751	665158	37780	4097	NA	NA	1104	8	NA	9439	401
3-0519-101	Blood	Father	M	Macrogen-Illumina HiSeqX	35.92	0.99	0.99	0.94	3719244	667644	35995	3925	NA	NA	1085	7	NA	9506	377
3-0520-000	Blood	Proband	M	Macrogen-Illumina HiSeqX	33.46	0.99	0.99	0.93	3771280	814437	35989	3970	NA	NA	1149	10	NA	7841	223
3-0522-000	Blood	Proband	M	Macrogen-Illumina HiSeqX	31.86	0.99	0.99	0.92	3771273	810194	35982	3850	NA	NA	1139	11	NA	7456	204
3-0526-000	Blood	Proband	M	Macrogen-Illumina HiSeqX	32.42	0.99	0.99	0.91	3639698	637505	35163	3521	58	7	1095	10	0	9309	360
3-0526-100	Blood	Mother	F	Macrogen-Illumina HiSeqX	33.05	0.99	0.98	0.94	3657647	652739	36178	3489	NA	NA	1048	9	NA	8989	343
3-0526-101	Blood	Father	M	Macrogen-Illumina HiSeqX	31.28	0.99	0.98	0.9	3621830	638417	34677	3611	NA	NA	1018	11	NA	8569	278
3-0532-000	Blood	Proband	M	Macrogen-Illumina HiSeqX	31.73	0.99	0.98	0.9	3627809	641938	34867	3516	79	9	1026	13	0	9092	307
3-0532-100	Blood	Mother	F	Macrogen-Illumina HiSeqX	30.13	0.99	0.98	0.91	3683756	642605	35461	3463	NA	NA	1013	11	NA	8598	255
3-0532-101	Blood	Father	M	Macrogen-Illumina HiSeqX	29.65	0.99	0.98	0.88	3626870	626973	34636	3459	NA	NA	1012	8	NA	8383	266
3-0533-000	Blood	Proband	M	Macrogen-Illumina HiSeqX	33.47	0.99	0.99	0.92	3664639	653980	35296	3629	71	3	1086	11	0	9401	355
3-0533-100	Blood	Mother	F	Macrogen-Illumina HiSeqX	30.43	0.99	0.98	0.92	3653851	631853	34930	3296	NA	NA	1059	10	NA	8602	272
3-0533-101	Blood	Father	M	Macrogen-Illumina HiSeqX	33.21	0.99	0.99	0.92	3648195	615829	34699	3456	NA	NA	1102	14	NA	8637	298
3-0534-000	Blood	Proband	M	Macrogen-Illumina HiSeqX	33.57	0.99	0.99	0.92	3673492	629864	34292	3200	86	5	1078	13	0	9409	359
3-0534-100	Blood	Father	M	Macrogen-Illumina HiSeqX	33.84	0.99	0.99	0.92	3640282	656279	34623	3371	NA	NA	1118	10	NA	9102	322
3-0534-101	Blood	Mother	F	Macrogen-Illumina HiSeqX	34.17	0.99	0.98	0.95	3645509	649755	35823	3509	NA	NA	1059	14	NA	8961	307
3-0536-000	Blood	Proband	F	Macrogen-Illumina HiSeqX	35.11	0.99	0.98	0.97	3828500	828655	38201	4062	NA	NA	1196	21	NA	8251	256
3-0537-000	Blood	Proband	M	Macrogen-Illumina HiSeqX	30.08	0.99	0.98	0.91	3763875	807380	37270	3970	NA	NA	1169	13	NA	7603	86
3-0538-000	Blood	Proband	F	Macrogen-Illumina HiSeqX	34.75	0.99	0.98	0.97	3800131	822216	36841	3954	NA	NA	1157	14	NA	8098	213
3-0539-000	Blood	Proband	M	Macrogen-Illumina HiSeqX	34.45	0.99	0.99	0.93	3688704	672146	36587	3858	98	2	1130	14	0	9953	442
3-0539-100	Blood	Mother	F	Macrogen-Illumina HiSeqX	33.87	0.99	0.98	0.95	3710212	665837	37538	3918	NA	NA	1104	16	NA	9429	356
3-0539-101	Blood	Father	M	Macrogen-Illumina HiSeqX	34.46	0.99	0.99	0.93	3683794	672711	35793	3868	NA	NA	1080	15	NA	9445	376
3-0541-000	Blood	Proband	M	TCAG-Illumina HiSeqX	32.98	1	0.99	0.91	3662987	811577	35337	4866	51	5	668	14	0	10932	487
3-0541-100	Blood	Mother	F	TCAG-Illumina HiSeqX	30.89	0.99	0.99	0.91	3680359	802140	35849	4753	NA	NA	639	9	NA	10297	376
3-0541-101	Blood	Father	M	TCAG-Illumina HiSeqX	33.36	1	0.99	0.91	3686969	814212	35243	4645	NA	NA	678	10	NA	10420	427
3-0542-000	Blood	Proband	M	Macrogen-Illumina HiSeqX	35.79	0.99	0.99	0.94	3774287	819793	37617	4054	NA	NA	1188	7	NA	8344	258
3-0543-000	Blood	Proband	M	Macrogen-Illumina HiSeqX	36.33	0.99	0.99	0.94	3687564	659534	35527	3784	67	6	1143	12	0	9679	423
3-0543-100	Blood	Mother	F	Macrogen-Illumina HiSeqX	32.15	0.99	0.98	0.94	3746265	626482	36201	3572	NA	NA	1075	10	NA	8858	319
3-0543-101	Blood	Father	M	Macrogen-Illumina HiSeqX	36.09	0.99	0.99	0.94	3660643	662760	35792	3867	NA	NA	1149	14	NA	9321	380
3-0544-000	Blood	Proband	M	Macrogen-Illumina HiSeqX	34.54	0.99	0.99	0.93	3624442	632733	35974	3721	83	8	1085	6	0	9374	387
3-0544-100	Blood	Mother	F	Macrogen-Illumina HiSeqX	36.5	0.99	0.98	0.96	3681301	625587	36566	3655	NA	NA	1147	13	NA	8878	354
3-0544-101	Blood	Father	M	Macrogen-Illumina HiSeqX	35.74	0.99	0.99	0.94	3662164	654587	36017	3834	NA	NA	1125	7	NA	9061	359
3-0547-000	Blood	Proband	F	Macrogen-Illumina HiSeqX	34.01	0.99	0.98	0.97	3845036	831565	40836	4595	NA	NA	1165	16	NA	8157	281
3-0577-000	Blood	Proband	F	Macrogen-Illumina HiSeqX	40.03	0.99	0.98	0.98	3782740	826511	36154	3922	NA	NA	1249	14	NA	8809	277
3-0602-000	Blood	Proband	F	Macrogen-Illumina HiSeqX	44.41	0.99	0.98	0.97	3683444	671919	36527	4111	72	3	1242	17	1	9973	520
3-0602-100	Blood	Mother	F	Macrogen-Illumina HiSeqX	35.93	0.99	0.98	0.96	3686716	648478	36482	3769	NA	NA	1127	12	NA	9303	368
3-0602-101	Blood	Father	M	Macrogen-Illumina HiSeqX	32.25	0.99	0.99	0.91	3601167	610818	35113	3674	NA	NA	1100	16	NA	8939	345
3-0603-000	Blood	Proband	M	Macrogen-Illumina HiSeqX	36.51	0.99	0.99	0.95	3774050	821576	36469	3980	NA	NA	1191	14	NA	8205	237
3-0604-000	Blood	Proband	M	Macrogen-Illumina HiSeqX	31.82	0.99	0.99	0.92	3751370	810307	36155	3826	NA	NA	1156	10	NA	7597	193
3-0607-000	Blood	Proband	M	Complete Genomics	52.9209	0.996	0.991	0.966	3380863	247395	33165	2445	79	16	275	3	0	1710	24
3-0607-100	Blood	Mother	F	Complete Genomics	51.7179	0.996	0.992	0.972	3408631	245259	33524	2443	NA	NA	244	2	NA	1713	28
3-0607-101	Blood	Father	M	Complete Genomics	51.0234	0.996	0.99	0.962	3372795	241136	33584	2467	NA	NA	269	11	NA	1673	30
3-0608-000	Blood	Proband	M	Macrogen-Illumina HiSeqX	29.06	0.99	0.98	0.89	3743034	805947	35704	3759	NA	NA	1157	14	NA	7184	161
3-0610-000	Blood	Proband	M	Macrogen-Illumina HiSeqX	31.9	0.99	0.98	0.9	3593476	614536	34001	3331	64	1	1090	13	0	8578	304
3-0610-100	Blood	Mother	F	Macrogen-Illumina HiSeqX	26.3	0.98	0.98	0.82	3585154	577134	33992	3119	NA	NA	1032	16	NA	7800	246
3-0610-101	Blood	Father	M	Macrogen-Illumina HiSeqX	31.99	0.99	0.98	0.9	3668839	604844	33597	3111	NA	NA	1071	7	NA	8082	276
3-0612-000	Blood	Proband	M	Macrogen-Illumina HiSeqX	29.1	0.99	0.98	0.87	3703273	626681	34939	3349	80	2	1139	14	0	8975	341
3-0612-100	Blood	Mother	F	Macrogen-Illumina HiSeqX	30.88	0.99	0.98	0.92	3615837	600790	35226	3201	NA	NA	1049	11	NA	8059	251
3-0612-101	Blood	Father	M	Macrogen-Illumina HiSeqX	30.48	0.99	0.98	0.88	3601074	597988	33485	3086	NA	NA	1041	13	NA	8148	230
3-0616-000	Blood	Proband	M	Macrogen-Illumina HiSeqX	34.55	0.99	0.99	0.94	3772395	817808	36469	3928	NA	NA	1205	13	NA	7965	214
3-0624-000	Blood	Proband	M	Macrogen-Illumina HiSeqX	28.88	0.99	0.98	0.89	3752216	804221	38891	4247	NA	NA	1124	16	NA	7177	189
3-0630-000	Blood	Proband	M	Macrogen-Illumina HiSeqX	32.7	0.99	0.99	0.92	3669315	635508	35802	3631	64	2	1110	11	0	9400	425
3-0630-100	Blood	Mother	F	Macrogen-Illumina HiSeqX	28.64	0.98	0.98	0.88	3570964	587296	34062	3205	NA	NA	1029	8	NA	8371	308
3-0630-101	Blood	Father	M	Macrogen-Illumina HiSeqX	33.01	0.99	0.99	0.92	3663348	643032	35937	3705	NA	NA	1109	13	NA	8931	357
3-0632-000	Blood	Proband	M	Macrogen-Illumina HiSeqX	29.09	0.99	0.98	0.89	3754225	803950	35380	3828	NA	NA	1109	21	NA	7073	181
3-0640-000	Blood	Proband	M	Macrogen-Illumina HiSeqX	31.63	0.99	0.98	0.9	3594206	609601	34840	3375	76	6	1066	15	0	8577	290
3-0640-100	Blood	Mother	F	Macrogen-Illumina HiSeqX	32.25	0.99	0.98	0.93	3649072	622605	36377	3510	NA	NA	1064	15	NA	8346	266
3-0640-101	Blood	Father	M	Macrogen-Illumina HiSeqX	31.14	0.99	0.98	0.89	3611982	613347	34546	3331	NA	NA	1101	12	NA	8218	268
3-0646-000	Blood	Proband	M	Macrogen-Illumina HiSeqX	32.71	0.99	0.99	0.91	3602422	615470	35432	4283	51	33	1086	13	0	8996	396
3-0646-100	Blood	Mother	F	Macrogen-Illumina HiSeqX	46.05	0.99	0.99	0.98	3719139	690539	37884	4884	NA	NA	1171	13	NA	9288	465
3-0646-101	Blood	Father	M	Macrogen-Illumina HiSeqX	32.64	0.99	0.98	0.91	3603981	608801	35282	3419	NA	NA	1047	11	NA	8220	300
3-0647-000	Blood	Proband	M	TCAG-Illumina HiSeqX	32.67	1	0.99	0.92	3661327	840012	34821	5416	56	4	712	8	0	10993	551
3-0647-100	Blood	Mother	F	TCAG-Illumina HiSeqX	34.31	0.99	0.99	0.95	3706483	835520	35617	5090	NA	NA	668	10	NA	10358	425
3-0647-101	Blood	Father	M	TCAG-Illumina HiSeqX	33.24	1	0.99	0.92	3671306	832703	35667	5148	NA	NA	657	8	NA	10274	430
3-0650-000	Blood	Proband	F	Macrogen-Illumina HiSeqX	30.56	0.99	0.98	0.92	3723783	642758	35865	3650	59	3	1045	10	0	9099	395
3-0650-100	Blood	Mother	F	Macrogen-Illumina HiSeqX	35.31	0.99	0.98	0.96	3665502	661323	36708	4768	NA	NA	1091	14	NA	8822	364
3-0650-101	Blood	Father	M	Macrogen-Illumina HiSeqX	30.56	0.99	0.98	0.89	3620114	610439	34270	3299	NA	NA	1092	8	NA	8240	292
3-0651-000	Blood	Proband	M	Macrogen-Illumina HiSeqX	31.91	0.99	0.99	0.92	3739062	801868	35713	3705	NA	NA	1169	9	NA	7007	208
3-0652-000	Blood	Proband	M	Macrogen-Illumina HiSeqX	32.22	0.99	0.99	0.92	3738057	802743	35883	3837	NA	NA	1179	19	NA	7047	205
3-0653-000	Blood	Proband	M	Macrogen-Illumina HiSeqX	29.87	0.99	0.98	0.9	3749707	798829	36847	3789	NA	NA	1123	15	NA	6712	178
3-0654-000	Blood	Proband	M	Macrogen-Illumina HiSeqX	31.04	0.99	0.98	0.9	3621396	607506	34324	3327	76	8	993	3	0	8702	316
3-0654-100	Blood	Mother	F	Macrogen-Illumina HiSeqX	33	0.99	0.98	0.94	3739107	647098	35834	3705	NA	NA	1122	10	NA	8685	308
3-0654-101	Blood	Father	M	Macrogen-Illumina HiSeqX	31.85	0.99	0.98	0.9	3621665	613883	34901	3366	NA	NA	1054	6	NA	8328	272
3-0655-000	Blood	Proband	M	Macrogen-Illumina HiSeqX	32.61	0.99	0.99	0.93	3749476	804004	35874	3602	NA	NA	1167	12	NA	7041	202
3-0657-000	Blood	Proband	F	Macrogen-Illumina HiSeqX	37.38	0.99	0.98	0.97	3800938	820490	36688	3938	NA	NA	1228	15	NA	7633	241
3-0658-000	Blood	Proband	M	Macrogen-Illumina HiSeqX	30.91	0.99	0.98	0.91	3769389	799668	36059	3661	NA	NA	1163	16	NA	6998	219
3-0659-000	Blood	Proband	M	Macrogen-Illumina HiSeqX	32.18	0.99	0.99	0.91	3722206	700977	36271	12732	60	109	1023	10	0	9750	440
3-0659-100	Blood	Mother	F	Macrogen-Illumina HiSeqX	33.8	0.99	0.98	0.95	3737305	642656	36458	3580	NA	NA	1082	8	NA	9054	325
3-0659-101	Blood	Father	M	Macrogen-Illumina HiSeqX	39.75	0.99	0.99	0.96	3727286	685093	37386	9754	NA	NA	1112	12	NA	9726	456
3-0660-000	Blood	Proband	M	Macrogen-Illumina HiSeqX	28.47	0.99	0.98	0.88	3735358	791817	35220	3502	NA	NA	1067	11	NA	6779	181
3-0661-000	Blood	Proband	M	Macrogen-Illumina HiSeqX	33.67	0.99	0.99	0.92	3654874	648092	34943	3187	69	5	1113	14	0	9312	374
3-0661-100	Blood	Mother	F	Macrogen-Illumina HiSeqX	33.35	0.99	0.98	0.94	3725377	600927	35010	3057	NA	NA	1103	13	NA	8463	282
3-0661-101	Blood	Father	M	Macrogen-Illumina HiSeqX	33.84	0.99	0.99	0.92	3648820	656435	34288	3151	NA	NA	1100	15	NA	8994	367
3-0662-000	Blood	Proband	M	Macrogen-Illumina HiSeqX	38.27	0.99	0.99	0.95	3692472	675472	36753	4155	73	2	1151	17	0	9910	470
3-0662-100	Blood	Mother	F	Macrogen-Illumina HiSeqX	33.7	0.99	0.98	0.95	3686319	648587	35830	3567	NA	NA	1073	16	NA	9143	368
3-0662-101	Blood	Father	M	Macrogen-Illumina HiSeqX	32.41	0.99	0.98	0.91	3651696	619882	35083	3530	NA	NA	1108	18	NA	9086	346
3-0663-000	Blood	Proband	F	Macrogen-Illumina HiSeqX	29.64	0.99	0.98	0.9	3652605	618397	34652	3310	58	4	1047	11	0	9122	346
3-0663-100	Blood	Mother	F	Macrogen-Illumina HiSeqX	32.53	0.99	0.98	0.94	3702261	648239	35739	3516	NA	NA	1121	13	NA	8958	327
3-0663-101	Blood	Father	M	Macrogen-Illumina HiSeqX	29.05	0.99	0.98	0.88	3664785	653853	35902	3775	NA	NA	1061	7	NA	9110	387
3-0666-000	Blood	Proband	M	Macrogen-Illumina HiSeqX	37.63	0.99	0.99	0.95	3781595	813793	35574	3739	NA	NA	1188	14	NA	7987	261
3-0668-000	Blood	Proband	M	Macrogen-Illumina HiSeqX	34.54	0.99	0.99	0.93	3656379	656144	35867	3884	63	4	1127	10	0	10220	471
3-0668-100	Blood	Mother	F	Macrogen-Illumina HiSeqX	34.01	0.99	0.98	0.95	3710356	673808	37926	4227	NA	NA	1100	11	NA	9859	416
3-0668-101	Blood	Father	M	Macrogen-Illumina HiSeqX	37.23	0.99	0.99	0.94	3680611	681047	36581	4177	NA	NA	1233	15	NA	9896	447
3-0702-000	Blood	Proband	M	Macrogen-Illumina HiSeqX	31.21	0.99	0.98	0.89	3708642	650335	35849	3772	75	2	1042	12	0	9621	336
3-0702-100	Blood	Mother	F	Macrogen-Illumina HiSeqX	36.85	0.99	0.98	0.97	3749389	708124	38751	4780	NA	NA	1158	13	NA	10019	420
3-0702-101	Blood	Father	M	Macrogen-Illumina HiSeqX	29.54	0.99	0.98	0.88	3708253	627858	36018	3581	NA	NA	1086	10	NA	8851	278
3-0703-000	Blood	Proband	F	Complete Genomics	51.9026	0.997	0.992	0.971	3898985	287580	75063	5893	86	32	237	9	0	878	67
3-0703-100	Blood	Mother	F	Complete Genomics	51.5968	0.996	0.992	0.971	3410012	259614	33104	2516	NA	NA	260	1	NA	795	22
3-0703-101	Blood	Father	M	Complete Genomics	51.5829	0.996	0.991	0.962	4007080	296942	114406	8996	NA	NA	251	17	NA	942	117
3-0704-000	Blood	Proband	M	TCAG-Illumina HiSeqX	34.25	1	0.99	0.92	3694829	852290	35859	4950	NA	NA	731	12	NA	8822	339
3-0706-000	Blood	Proband	M	TCAG-Illumina HiSeqX	35.06	1	0.99	0.93	3682529	836324	35745	4360	60	4	674	17	0	11082	499
3-0706-100	Blood	Mother	F	TCAG-Illumina HiSeqX	32.84	0.99	0.99	0.94	3709799	818627	36730	4536	NA	NA	653	9	NA	10290	392
3-0706-101	Blood	Father	M	TCAG-Illumina HiSeqX	34.84	1	0.99	0.92	3525679	850393	34246	4473	NA	NA	688	17	NA	10991	467
3-0713-000	Blood	Proband	M	TCAG-Illumina HiSeqX	34.91	1	0.99	0.92	3675630	848785	35902	4841	89	6	700	8	0	10694	469
3-0713-100	Blood	Mother	F	TCAG-Illumina HiSeqX	29.42	0.99	0.99	0.89	3695989	822979	36171	4379	NA	NA	610	9	NA	9817	379
3-0713-101	Blood	Father	M	TCAG-Illumina HiSeqX	24.49	1	0.97	0.71	3635134	792555	33102	3917	NA	NA	612	14	NA	9390	329
3-0718-000	Blood	Proband	M	TCAG-Illumina HiSeqX	40.84	1	0.99	0.96	3700292	834980	35962	4856	NA	NA	682	13	NA	8155	331
3-0719-000	Blood	Proband	M	TCAG-Illumina HiSeqX	41.32	1	1	0.96	3710004	855769	36049	5675	84	6	780	13	0	12919	814
3-0719-100	Blood	Mother	F	TCAG-Illumina HiSeqX	41.42	0.99	0.99	0.98	3721910	860487	36987	5881	NA	NA	737	21	NA	12497	742
3-0719-101	Blood	Father	M	TCAG-Illumina HiSeqX	43.33	1	1	0.97	3687925	859185	36037	5834	NA	NA	741	9	NA	12482	746
3-0721-000	Blood	Proband	F	TCAG-Illumina HiSeqX	38.63	0.99	0.99	0.98	3699622	852496	37144	5623	66	5	727	26	0	11468	630
3-0721-100	Blood	Mother	F	TCAG-Illumina HiSeqX	42.54	0.99	0.99	0.98	3680401	855557	36729	5796	NA	NA	733	26	NA	11025	554
3-0721-101	Blood	Father	M	TCAG-Illumina HiSeqX	41.69	1	1	0.96	3574699	851217	36581	5703	NA	NA	754	18	NA	10932	577
3-0725-000	Blood	Proband	F	TCAG-Illumina HiSeqX	37.25	0.99	0.99	0.98	3710409	860934	37348	5217	NA	NA	701	10	NA	9565	428
3-0727-000	Blood	Proband	M	TCAG-Illumina HiSeqX	32.42	1	0.99	0.91	3642862	813847	34923	4223	NA	NA	655	18	NA	6957	238
3-0728-000	Blood	Proband	M	TCAG-Illumina HiSeqX	32.45	1	0.99	0.92	3700184	848935	36303	5050	45	4	708	14	0	12110	571
3-0728-100	Blood	Mother	F	TCAG-Illumina HiSeqX	30.51	0.99	0.99	0.93	3756620	855550	37492	5189	NA	NA	711	16	NA	11507	525
3-0728-101	Blood	Father	M	TCAG-Illumina HiSeqX	32.89	1	0.99	0.93	3645020	839796	34884	4993	NA	NA	668	20	NA	11371	566
3-0730-000	Blood	Proband	M	TCAG-Illumina HiSeqX	33.05	1	0.99	0.91	3668411	790731	35298	3447	NA	NA	648	11	NA	7629	295
3-0731-001	Blood	Proband	M	TCAG-Illumina HiSeqX	34.3	1	0.99	0.93	3693549	789953	35821	4671	62	9	679	10	0	12569	841
3-0731-100	Blood	Mother	F	TCAG-Illumina HiSeqX	30.43	0.99	0.99	0.91	3716853	828376	36383	4509	NA	NA	642	12	NA	12216	773
3-0731-101	Blood	Father	M	TCAG-Illumina HiSeqX	40.22	1	1	0.96	3681381	854433	35973	5473	NA	NA	748	9	NA	12633	818
3-0736-000	Blood	Proband	M	TCAG-Illumina HiSeqX	42.05	1	1	0.96	3691197	862457	36115	5926	63	9	708	22	0	12419	787
3-0736-100	Blood	Mother	F	TCAG-Illumina HiSeqX	38.76	0.99	0.99	0.97	3698547	860682	36916	5774	NA	NA	709	16	NA	11475	591
3-0736-101	Blood	Father	M	TCAG-Illumina HiSeqX	46.68	1	0.99	0.95	3678945	868864	36475	6317	NA	NA	726	14	NA	12051	738
3-0740-000	Blood	Proband	M	TCAG-Illumina HiSeqX	34.6	1	0.99	0.93	3686238	830527	36738	5012	65	10	674	14	0	11329	570
3-0740-100	Blood	Mother	F	TCAG-Illumina HiSeqX	33.99	0.99	0.99	0.95	3719567	813040	38206	5012	NA	NA	689	11	NA	10441	457
3-0740-101	Blood	Father	M	TCAG-Illumina HiSeqX	45.33	1	1	0.97	3680421	862426	36616	5725	NA	NA	751	14	NA	11560	587
3-0741-000	Blood	Proband	M	TCAG-Illumina HiSeqX	31.03	1	0.99	0.89	3679887	805478	35015	3641	NA	NA	630	17	NA	7775	316
3-0742-000	Blood	Proband	M	TCAG-Illumina HiSeqX	30.56	1	0.99	0.9	3683790	815045	35673	4490	109	4	682	17	0	10794	493
3-0742-100	Blood	Mother	F	TCAG-Illumina HiSeqX	37.3	0.99	0.99	0.97	3670036	823915	35162	4896	NA	NA	699	15	NA	10355	440
3-0742-101	Blood	Father	M	TCAG-Illumina HiSeqX	45.77	1	1	0.97	3691854	837387	36377	5462	NA	NA	726	24	NA	10960	518
3-0749-000	Blood	Proband	M	TCAG-Illumina HiSeqX	31.8	1	0.99	0.89	3680022	819101	35025	4586	94	3	626	10	0	11661	480
3-0749-100	Blood	Mother	F	TCAG-Illumina HiSeqX	41.85	0.99	0.99	0.98	3659700	864570	36915	5307	NA	NA	722	18	NA	11829	536
3-0749-101	Blood	Father	M	TCAG-Illumina HiSeqX	37.51	1	0.99	0.95	3682532	856393	36319	5227	NA	NA	715	4	NA	11550	474
3-0772-000	Blood	Proband	F	TCAG-Illumina HiSeqX	39.59	0.99	0.99	0.98	3759430	846849	38358	5800	41	8	686	14	0	11259	642
3-0772-100	Blood	Mother	F	TCAG-Illumina HiSeqX	37.44	0.99	0.99	0.97	3811965	854226	41009	5972	NA	NA	673	18	NA	10676	605
3-0772-101	Blood	Father	M	TCAG-Illumina HiSeqX	36.14	1	0.99	0.93	3703855	834846	35782	5136	NA	NA	640	9	NA	10614	539
3-0774-000	Blood	Proband	F	TCAG-Illumina HiSeqX	35.1	0.99	0.99	0.96	3691852	821174	35794	4845	74	2	639	12	0	11288	549
3-0774-100	Blood	Mother	F	TCAG-Illumina HiSeqX	35.4	0.99	0.99	0.96	3714485	834210	35812	4684	NA	NA	642	15	NA	10789	469
3-0774-101	Blood	Father	M	TCAG-Illumina HiSeqX	32.82	1	0.99	0.91	3667497	826313	34840	4374	NA	NA	671	6	NA	10594	496
3-0777-000	Blood	Proband	F	TCAG-Illumina HiSeqX	42.34	0.99	0.99	0.98	3727371	845313	36637	5413	63	6	678	13	0	11373	664
3-0777-100	Blood	Mother	F	TCAG-Illumina HiSeqX	42.28	0.99	0.99	0.98	3693190	839963	37331	5467	NA	NA	710	13	NA	10827	574
3-0777-101	Blood	Father	M	TCAG-Illumina HiSeqX	41.89	1	0.99	0.96	3687556	836427	35792	5110	NA	NA	664	11	NA	10829	594
3-0778-000	Blood	Proband	M	TCAG-Illumina HiSeqX	28.51	1	0.98	0.86	3661044	816610	34871	4040	NA	NA	664	12	NA	6718	242
3-0781-000	Blood	Proband	M	TCAG-Illumina HiSeqX	28.29	1	0.98	0.85	3630840	813363	33990	4384	64	3	676	12	0	9986	373
3-0781-100	Blood	Mother	F	TCAG-Illumina HiSeqX	27.44	0.99	0.98	0.86	3668875	817508	35048	4518	NA	NA	641	11	NA	9379	317
3-0781-101	Blood	Father	M	TCAG-Illumina HiSeqX	28.17	1	0.98	0.85	3668680	817542	34639	4354	NA	NA	677	16	NA	9482	332
Average (probands + parents)	NA	NA	NA	NA	37.0167	0.990686	0.984946	0.932005	3.64751e+06	670966	36294.6	4053.69	NA	NA	869.268	12.473	NA	8368.85	387.463
Average (proband only)	NA	NA	NA	NA	36.6714	0.991683	0.986006	0.927683	3.66365e+06	696517	36513.5	4113.18	73.3532	7.31489	892.988	12.9662	0.102128	8471.46	390.443

## Sheet: SupData 3
Supplementary Data 3: Validation status of de novo exonic SNVs and indels in discovery cohort
Site-Platform	chr	start	end	ref_allele	alt_allele	var_type	gene_symbol	effect_priority	validation_batch	DNvalidation_status
TCAG-Illumina HiSeqX	chr7	45688303	45688303	A	G	snp	ADCY1	nonsynonymous SNV	Batch 2	TRUE-denovo
TCAG-Illumina HiSeqX	chr1	226924157	226924157	C	A	snp	ITPKB	nonsynonymous SNV	Batch 2	TRUE-denovo
TCAG-Illumina HiSeqX	chr21	17222098	17222098	C	A	snp	USP25	synonymous SNV	Batch 2	did not validate-batch 2, synonymous
TCAG-Illumina HiSeqX	chr6	12162060	12162060	A	G	snp	HIVEP1	synonymous SNV	Batch 2	did not validate-batch 2, synonymous
TCAG-Illumina HiSeqX	chr11	6644563	6644563	G	A	snp	DCHS1	nonsynonymous SNV	Batch 1	TRUE-denovo
TCAG-Illumina HiSeqX	chr22	32112105	32112105	T	C	snp	PRR14L	nonsynonymous SNV	Batch 1	TRUE-denovo
TCAG-Illumina HiSeqX	chr1	202391786	202391786	A	G	snp	PPP1R12B	nonsynonymous SNV	Batch 2	TRUE-denovo
TCAG-Illumina HiSeqX	chr17	11650942	11650942	A	G	snp	DNAH9	nonsynonymous SNV	Batch 2	TRUE-denovo
TCAG-Illumina HiSeqX	chr14	105843109	105843109	T	A	snp	PACS2	nonsynonymous SNV	Batch 2	TRUE-denovo
TCAG-Illumina HiSeqX	chr16	2166010	2166010	C	T	snp	PKD1	nonsynonymous SNV	Batch 2	TRUE-denovo
TCAG-Illumina HiSeqX	chr2	29294646	29294646	C	T	snp	C2orf71	nonsynonymous SNV	Batch 2	TRUE-denovo
TCAG-Illumina HiSeqX	chr7	117250656	117250656	G	A	snp	CFTR	synonymous SNV	Batch 2	did not validate-batch 2, synonymous
TCAG-Illumina HiSeqX	chr13	26967554	26967554	A	G	snp	CDK8	nonsynonymous SNV	Batch 1	TRUE-denovo
TCAG-Illumina HiSeqX	chr19	39738488	39738488	A	C	snp	IFNL4	nonsynonymous SNV	Batch 2	TRUE-denovo
TCAG-Illumina HiSeqX	chr19	42813829	42813829	G	C	snp	PRR19	nonsynonymous SNV	Batch 1	TRUE-denovo
TCAG-Illumina HiSeqX	chr3	25671897	25671897	G	A	snp	TOP2B	nonsynonymous SNV	Batch 1	TRUE-denovo
TCAG-Illumina HiSeqX	chrX	86067935	86067935	C	T	snp	DACH2	synonymous SNV	Batch 2	did not validate-batch 2, synonymous
TCAG-Illumina HiSeqX	chr10	89711876	89711876	G	T	snp	PTEN	nonsynonymous SNV	Batch 2	TRUE-denovo
TCAG-Illumina HiSeqX	chr11	17464397	17464397	G	A	snp	ABCC8	synonymous SNV	Batch 2	did not validate-batch 2, synonymous
TCAG-Illumina HiSeqX	chr17	77082220	77082220	C	T	snp	ENGASE	nonsynonymous SNV	Batch 2	TRUE-denovo
TCAG-Illumina HiSeqX	chr14	21873401	21873401	G	A	snp	CHD8	nonsynonymous SNV	Batch 2	TRUE-denovo
TCAG-Illumina HiSeqX	chr2	1657549	1657549	C	G	snp	PXDN	nonsynonymous SNV	Batch 2	FALSE
TCAG-Illumina HiSeqX	chr1	19525374	19525374	G	A	snp	UBR4	synonymous SNV	Batch 2	did not validate-batch 2, synonymous
TCAG-Illumina HiSeqX	chr1	94655586	94655586	G	A	snp	ARHGAP29	synonymous SNV	Batch 2	did not validate-batch 2, synonymous
TCAG-Illumina HiSeqX	chr20	35769596	35769596	A	G	snp	MROH8	nonsynonymous SNV	Batch 2	TRUE-denovo
TCAG-Illumina HiSeqX	chr22	42463262	42463262	G	A	snp	NAGA	synonymous SNV	Batch 2	did not validate-batch 2, synonymous
TCAG-Illumina HiSeqX	chr5	79465157	79465157	C	T	snp	SERINC5	NA	Batch 1	TRUE-denovo
TCAG-Illumina HiSeqX	chr5	64892877	64892877	C	T	snp	TRIM23	NA	Batch 1	TRUE-denovo
TCAG-Illumina HiSeqX	chr3	189838229	189838229	G	A	snp	P3H2	nonsynonymous SNV	Batch 2	TRUE-denovo
TCAG-Illumina HiSeqX	chr14	22133323	22133323	G	T	snp	OR4E2	synonymous SNV	Batch 2	did not validate-batch 2, synonymous
TCAG-Illumina HiSeqX	chr19	47572364	47572364	G	A	snp	ZC3H4	nonsynonymous SNV	Batch 2	TRUE-denovo
TCAG-Illumina HiSeqX	chr9	35101724	35101724	G	A	snp	STOML2	synonymous SNV	Batch 1	TRUE-denovo
TCAG-Illumina HiSeqX	chr18	44098193	44098193	T	A	snp	LOXHD1	synonymous SNV	Batch 2	did not validate-batch 2, synonymous
TCAG-Illumina HiSeqX	chr19	2248316	2248316	A	G	snp	SF3A2	nonsynonymous SNV	Batch 2	TRUE-denovo
TCAG-Illumina HiSeqX	chr2	183902809	183902809	G	A	snp	NCKAP1	stopgain	Batch 2	TRUE-denovo
TCAG-Illumina HiSeqX	chr6	129813552	129813552	C	T	snp	LAMA2	nonsynonymous SNV	Batch 2	TRUE-denovo
TCAG-Illumina HiSeqX	chr14	102506953	102506955	GAC	G	del	DYNC1H1	frameshift deletion	Batch 2	TRUE-denovo
TCAG-Illumina HiSeqX	chr1	110584374	110584374	A	G	snp	STRIP1	nonsynonymous SNV	Batch 2	TRUE-denovo
TCAG-Illumina HiSeqX	chr11	88780860	88780860	G	A	snp	GRM5	nonsynonymous SNV	Batch 2	TRUE-denovo
TCAG-Illumina HiSeqX	chr18	48703717	48703717	G	A	snp	MEX3C	synonymous SNV	Batch 2	did not validate-batch 2, synonymous
TCAG-Illumina HiSeqX	chr19	54657578	54657578	G	C	snp	CNOT3	NA	Batch 2	TRUE-denovo
TCAG-Illumina HiSeqX	chr8	113353910	113353910	G	A	snp	CSMD3	nonsynonymous SNV	Batch 2	TRUE-denovo
TCAG-Illumina HiSeqX	chr6	12121493	12121493	G	A	snp	HIVEP1	nonsynonymous SNV	Batch 2	TRUE-denovo
TCAG-Illumina HiSeqX	chr1	109192990	109192990	C	T	snp	HENMT1	nonsynonymous SNV	Batch 2	TRUE-denovo
TCAG-Illumina HiSeqX	chr11	18637418	18637418	T	C	snp	SPTY2D1	nonsynonymous SNV	Batch 2	TRUE-denovo
TCAG-Illumina HiSeqX	chr16	53922766	53922766	A	G	snp	FTO	nonsynonymous SNV	Batch 2	TRUE-denovo
TCAG-Illumina HiSeqX	chr16	57787151	57787151	C	T	snp	KATNB1	nonsynonymous SNV	Batch 2	TRUE-denovo
TCAG-Illumina HiSeqX	chr3	15115640	15115640	G	A	snp	RBSN	synonymous SNV	Batch 2	did not validate-batch 2, synonymous
TCAG-Illumina HiSeqX	chr19	3532089	3532089	A	C	snp	FZR1	nonsynonymous SNV	Batch 2	TRUE-denovo
TCAG-Illumina HiSeqX	chr19	46404600	46404600	C	T	snp	MYPOP	synonymous SNV	Batch 2	did not validate-batch 2, synonymous
TCAG-Illumina HiSeqX	chr19	8576824	8576824	C	G	snp	ZNF414	nonsynonymous SNV	Batch 2	TRUE-denovo
TCAG-Illumina HiSeqX	chr1	6169989	6169989	G	A	snp	CHD5	nonsynonymous SNV	Batch 2	TRUE-denovo
TCAG-Illumina HiSeqX	chr10	62652706	62652706	A	G	snp	RHOBTB1	nonsynonymous SNV	Batch 2	TRUE-denovo
TCAG-Illumina HiSeqX	chr7	73474338	73474338	G	A	snp	ELN	nonsynonymous SNV	Batch 2	TRUE-denovo
TCAG-Illumina HiSeqX	chr9	140918238	140918238	A	G	snp	CACNA1B	nonsynonymous SNV	Batch 2	TRUE-denovo
TCAG-Illumina HiSeqX	chr19	12979970	12979970	G	A	snp	MAST1	nonsynonymous SNV	Batch 2	TRUE-denovo
TCAG-Illumina HiSeqX	chr22	21073055	21073055	G	A	snp	PI4KA	synonymous SNV	Batch 2	did not validate-batch 2, synonymous
TCAG-Illumina HiSeqX	chr6	33169275	33169275	C	A	snp	SLC39A7	nonsynonymous SNV	Batch 2	cannot do-Could not design primers. No unique bases 1kb upstream and downstream of variant
TCAG-Illumina HiSeqX	chr2	103130676	103130676	A	T	snp	SLC9A4	nonsynonymous SNV	Batch 2	TRUE-denovo
TCAG-Illumina HiSeqX	chr14	23994165	23994165	G	A	snp	ZFHX2	synonymous SNV	Batch 2	did not validate-batch 2, synonymous
TCAG-Illumina HiSeqX	chr17	77918789	77918789	C	T	snp	TBC1D16	nonsynonymous SNV	Batch 2	TRUE-denovo
TCAG-Illumina HiSeqX	chr19	39092109	39092109	C	T	snp	MAP4K1	synonymous SNV	Batch 2	did not validate-batch 2, synonymous
TCAG-Illumina HiSeqX	chr14	21968737	21968737	T	C	snp	METTL3	nonsynonymous SNV	Batch 2	TRUE-denovo
TCAG-Illumina HiSeqX	chr16	2979823	2979823	C	T	snp	FLYWCH1	nonsynonymous SNV	Batch 2	TRUE-denovo
Macrogen-Illumina HiSeqX	chr10	104129511	104129511	G	A	snp	GBF1	nonsynonymous SNV	Batch 1	TRUE-denovo
BGI - Illumina HiSeq	chr1	228504573	228504573	C	G	snp	OBSCN	synonymous SNV	Batch 1	TRUE-denovo
BGI - Illumina HiSeq	chr1	32834054	32834054	G	A	snp	BSDC1	synonymous SNV	Batch 1	TRUE-denovo
Macrogen-Illumina HiSeqX	chr1	205797855	205797855	C	T	snp	PM20D1	nonsynonymous SNV	Batch 1	TRUE-denovo
Macrogen-Illumina HiSeqX	chr20	60908198	60908198	G	A	snp	LAMA5	nonsynonymous SNV	Batch 1	TRUE-denovo
Macrogen-Illumina HiSeqX	chr6	26184090	26184093	CAGA	C	del	HIST1H2BE	nonframeshift deletion	Batch 1	TRUE-denovo
Macrogen-Illumina HiSeqX	chr11	55761926	55761926	A	G	snp	OR5F1	nonsynonymous SNV	Batch 1	TRUE-denovo
Macrogen-Illumina HiSeqX	chr17	71452059	71452059	C	T	snp	SDK2	synonymous SNV	Batch 1	TRUE-denovo
TCAG-Illumina HiSeqX	chr10	5790195	5790195	C	T	snp	FAM208B	nonsynonymous SNV	Batch 1	FALSE
TCAG-Illumina HiSeqX	chr17	4462303	4462303	C	CT	ins	GGT6	frameshift insertion	Batch 1	FALSE
Macrogen-Illumina HiSeqX	chr1	244587309	244587309	C	T	snp	ADSS	nonsynonymous SNV	Batch 1	TRUE-denovo
Macrogen-Illumina HiSeqX	chr19	50156162	50156162	T	C	snp	SCAF1	nonsynonymous SNV	Batch 1	TRUE-denovo
Macrogen-Illumina HiSeqX	chr3	113327279	113327279	C	A	snp	SIDT1	nonsynonymous SNV	Batch 1	TRUE-denovo
Macrogen-Illumina HiSeqX	chr17	42541900	42541900	G	C	snp	GPATCH8	nonsynonymous SNV	Batch 1	FALSE
Macrogen-Illumina HiSeqX	chr1	248309147	248309147	G	C	snp	OR2M5	nonsynonymous SNV	Batch 1	TRUE-denovo
Macrogen-Illumina HiSeqX	chr9	132720797	132720797	G	A	snp	FNBP1	synonymous SNV	Batch 1	TRUE-denovo
Macrogen-Illumina HiSeqX	chr12	115109851	115109851	G	T	snp	TBX3	nonsynonymous SNV	Batch 1	TRUE-denovo
Macrogen-Illumina HiSeqX	chr19	7975348	7975348	G	A	snp	MAP2K7	nonsynonymous SNV	Batch 1	TRUE-denovo
Macrogen-Illumina HiSeqX	chr7	20668314	20668314	C	T	snp	ABCB5	nonsynonymous SNV	Batch 1	TRUE-denovo
BGI - Illumina HiSeq	chr18	77895382	77895382	T	G	snp	ADNP2	nonsynonymous SNV	Batch 1	TRUE-denovo
BGI - Illumina HiSeq	chrX	55513637	55513637	G	A	snp	USP51	nonsynonymous SNV	Batch 2	TRUE-denovo
Macrogen-Illumina HiSeqX	chr19	5680080	5680080	C	T	snp	C19orf70	stopgain	Batch 1	FALSE
Macrogen-Illumina HiSeqX	chr2	239040083	239040083	G	A	snp	ESPNL	nonsynonymous SNV	Batch 1	TRUE-denovo
Macrogen-Illumina HiSeqX	chr10	28879723	28879723	T	C	snp	WAC	nonsynonymous SNV	Batch 1	TRUE-denovo
Macrogen-Illumina HiSeqX	chr10	28879726	28879736	TGCAAGCAACA	T	del	WAC	frameshift deletion	Batch 1	TRUE-denovo
Macrogen-Illumina HiSeqX	chr6	99771430	99771430	G	A	snp	FAXC	nonsynonymous SNV	Batch 1	TRUE-denovo
Macrogen-Illumina HiSeqX	chr12	26218109	26218109	A	G	snp	RASSF8	nonsynonymous SNV	Batch 1	TRUE-denovo
Macrogen-Illumina HiSeqX	chr15	74925208	74925208	C	G	snp	EDC3	nonsynonymous SNV	Batch 1	cannot do-no proband DNA
Macrogen-Illumina HiSeqX	chr19	50170315	50170315	C	T	snp	BCL2L12	synonymous SNV	Batch 1	cannot do-no proband DNA
Macrogen-Illumina HiSeqX	chr8	103299702	103299702	C	G	snp	UBR5	nonsynonymous SNV	Batch 1	TRUE-denovo
Macrogen-Illumina HiSeqX	chr1	12364754	12364754	A	G	snp	VPS13D	synonymous SNV	Batch 1	TRUE-denovo
Macrogen-Illumina HiSeqX	chr5	43624161	43624161	G	A	snp	NNT	nonsynonymous SNV	Batch 1	FALSE
BGI - Illumina HiSeq	chr1	160011656	160011656	T	C	snp	KCNJ10	nonsynonymous SNV	Batch 1	Cell line-did not validate
BGI - Illumina HiSeq	chr17	3994122	3994122	A	G	snp	ZZEF1	nonsynonymous SNV	Batch 2	Cell line-did not validate
BGI - Illumina HiSeq	chr17	74082180	74082180	C	T	snp	EXOC7	synonymous SNV	Batch 1	Cell line-did not validate
BGI - Illumina HiSeq	chr4	96127883	96127883	G	T	snp	UNC5C	nonsynonymous SNV	Batch 1	Cell line-did not validate
BGI - Illumina HiSeq	chr8	113358367	113358367	C	T	snp	CSMD3	nonsynonymous SNV	Batch 2	Cell line-did not validate
Macrogen-Illumina HiSeqX	chr18	21338440	21338440	G	A	snp	LAMA3	nonsynonymous SNV	Batch 1	TRUE-denovo
Macrogen-Illumina HiSeqX	chr1	155324288	155324288	G	A	snp	ASH1L	stopgain	Batch 1	TRUE-denovo
Macrogen-Illumina HiSeqX	chr3	47376220	47376220	G	A	snp	KLHL18	nonsynonymous SNV	Batch 1	TRUE-denovo
BGI - Illumina HiSeq	chr12	9907269	9907269	G	C	snp	CD69	stopgain	Batch 1	Cell line-did not validate
BGI - Illumina HiSeq	chr15	74626288	74626288	A	T	snp	CCDC33	nonsynonymous SNV	Batch 1	Cell line-did not validate
BGI - Illumina HiSeq	chr5	677950	677950	A	C	snp	TPPP	nonsynonymous SNV	Batch 1	Cell line-did not validate
Macrogen-Illumina HiSeqX	chr12	123687292	123687292	C	T	snp	MPHOSPH9	nonsynonymous SNV	Batch 1	TRUE-inherited
Macrogen-Illumina HiSeqX	chr14	21559081	21559081	G	A	snp	ZNF219	nonsynonymous SNV	Batch 1	TRUE-denovo
Macrogen-Illumina HiSeqX	chr16	86585881	86585881	G	C	snp	MTHFSD	synonymous SNV	Batch 1	TRUE-denovo
Macrogen-Illumina HiSeqX	chr5	66400357	66400357	G	C	snp	MAST4	nonsynonymous SNV	Batch 1	TRUE-denovo
BGI - Illumina HiSeq	chr12	93226597	93226597	T	C	snp	EEA1	synonymous SNV	Batch 1	Cell line-did not validate
BGI - Illumina HiSeq	chr14	24724721	24724721	C	T	snp	TGM1	synonymous SNV	Batch 1	Cell line-did not validate
BGI - Illumina HiSeq	chr14	50122418	50122418	A	G	snp	POLE2	nonsynonymous SNV	Batch 2	Cell line-did not validate
BGI - Illumina HiSeq	chr14	88946263	88946263	C	T	snp	PTPN21	synonymous SNV	Batch 1	Cell line-did not validate
BGI - Illumina HiSeq	chr22	23230357	23230357	A	T	snp	IGLL5	nonsynonymous SNV	Batch 1	Cell line-did not validate
BGI - Illumina HiSeq	chr22	23230372	23230372	A	C	snp	IGLL5	nonsynonymous SNV	Batch 1	Cell line-did not validate
Macrogen-Illumina HiSeqX	chr19	41223097	41223097	C	G	snp	ITPKC	synonymous SNV	Batch 1	TRUE-denovo
Macrogen-Illumina HiSeqX	chr4	22446710	22446710	T	A	snp	ADGRA3	nonsynonymous SNV	Batch 1	TRUE-denovo
Macrogen-Illumina HiSeqX	chr11	1266444	1266444	C	T	snp	MUC5B	synonymous SNV	Batch 1	cannot do-difficult region to design primers
Macrogen-Illumina HiSeqX	chr4	3317988	3317988	G	A	snp	RGS12	nonsynonymous SNV	Batch 1	TRUE-denovo
Macrogen-Illumina HiSeqX	chr10	121579002	121579002	C	G	snp	INPP5F	nonsynonymous SNV	Batch 1	TRUE-denovo
Macrogen-Illumina HiSeqX	chr22	40660882	40660882	C	G	snp	TNRC6B	synonymous SNV	Batch 1	TRUE-denovo
Macrogen-Illumina HiSeqX	chr10	18885156	18885156	G	A	snp	NSUN6	nonsynonymous SNV	Batch 1	TRUE-denovo
Macrogen-Illumina HiSeqX	chr10	18885157	18885157	C	A	snp	NSUN6	nonsynonymous SNV	Batch 1	TRUE-denovo
Macrogen-Illumina HiSeqX	chr2	242757489	242757489	C	T	snp	NEU4	synonymous SNV	Batch 1	TRUE-denovo
Macrogen-Illumina HiSeqX	chr5	147030024	147030024	T	C	snp	JAKMIP2	synonymous SNV	Batch 1	TRUE-denovo
Macrogen-Illumina HiSeqX	chr11	760129	760129	T	C	snp	TALDO1	nonsynonymous SNV	Batch 1	TRUE-denovo
Macrogen-Illumina HiSeqX	chr12	9317793	9317793	C	G	snp	PZP	nonsynonymous SNV	Batch 1	TRUE-denovo
Macrogen-Illumina HiSeqX	chr22	38131444	38131444	C	G	snp	TRIOBP	nonsynonymous SNV	Batch 1	TRUE-denovo
Macrogen-Illumina HiSeqX	chr22	38131445	38131445	T	G	snp	TRIOBP	nonsynonymous SNV	Batch 1	TRUE-denovo
Macrogen-Illumina HiSeqX	chr9	114508526	114508526	G	A	snp	C9orf84	nonsynonymous SNV	Batch 1	TRUE-denovo
Macrogen-Illumina HiSeqX	chr1	220835359	220835359	G	A	snp	MARK1	nonsynonymous SNV	Batch 1	TRUE-denovo
Macrogen-Illumina HiSeqX	chr10	116233698	116233698	C	T	snp	ABLIM1	synonymous SNV	Batch 1	TRUE-denovo
Macrogen-Illumina HiSeqX	chr15	72189998	72189998	T	A	snp	MYO9A	nonsynonymous SNV	Batch 1	TRUE-denovo
Macrogen-Illumina HiSeqX	chr2	96964038	96964038	T	C	snp	SNRNP200	nonsynonymous SNV	Batch 1	TRUE-denovo
Macrogen-Illumina HiSeqX	chr19	11213417	11213417	G	A	snp	LDLR	nonsynonymous SNV	Batch 1	TRUE-denovo
Macrogen-Illumina HiSeqX	chr1	1179801	1179804	CCGT	C	del	FAM132A	nonframeshift deletion	Batch 1	TRUE-denovo
Macrogen-Illumina HiSeqX	chr10	124358302	124358302	G	C	snp	DMBT1	nonsynonymous SNV	Batch 1	TRUE-denovo
Macrogen-Illumina HiSeqX	chr19	50249837	50249837	C	T	snp	TSKS	synonymous SNV	Batch 1	TRUE-denovo
Macrogen-Illumina HiSeqX	chr2	102446002	102446002	C	T	snp	MAP4K4	nonsynonymous SNV	Batch 1	TRUE-denovo
Macrogen-Illumina HiSeqX	chr20	45927689	45927689	T	G	snp	ZMYND8	synonymous SNV	Batch 1	TRUE-denovo
Macrogen-Illumina HiSeqX	chr1	234455854	234455854	T	A	snp	SLC35F3	synonymous SNV	Batch 1	TRUE-denovo
Macrogen-Illumina HiSeqX	chr5	61875764	61875764	C	T	snp	LRRC70	nonsynonymous SNV	Batch 1	TRUE-denovo
Macrogen-Illumina HiSeqX	chr10	114170349	114170349	G	A	snp	ACSL5	nonsynonymous SNV	Batch 1	TRUE-denovo
Macrogen-Illumina HiSeqX	chr2	191399371	191399371	C	T	snp	NEMP2	nonsynonymous SNV	Batch 1	TRUE-denovo
Macrogen-Illumina HiSeqX	chr6	158094104	158094104	T	C	snp	ZDHHC14	nonsynonymous SNV	Batch 1	TRUE-denovo
Macrogen-Illumina HiSeqX	chr6	27100214	27100214	C	A	snp	HIST1H2BJ	stopgain	Batch 1	TRUE-denovo
Macrogen-Illumina HiSeqX	chr7	7514248	7514248	G	C	snp	COL28A1	stopgain	Batch 1	TRUE-denovo
Macrogen-Illumina HiSeqX	chr19	22375833	22375833	C	T	snp	ZNF676	nonsynonymous SNV	Batch 1	TRUE-denovo
Macrogen-Illumina HiSeqX	chr3	122864390	122864390	T	C	snp	PDIA5	nonsynonymous SNV	Batch 1	TRUE-denovo
Macrogen-Illumina HiSeqX	chr3	155615774	155615774	G	T	snp	GMPS	nonsynonymous SNV	Batch 1	TRUE-denovo
Macrogen-Illumina HiSeqX	chr6	41564958	41564958	G	C	snp	FOXP4	nonsynonymous SNV	Batch 1	TRUE-denovo
Macrogen-Illumina HiSeqX	chr17	79986500	79986500	A	G	snp	LRRC45	nonsynonymous SNV	Batch 1	TRUE-denovo
Macrogen-Illumina HiSeqX	chr2	106471675	106471675	G	A	snp	NCK2	synonymous SNV	Batch 1	TRUE-denovo
Macrogen-Illumina HiSeqX	chr18	211225	211225	T	C	snp	USP14	nonsynonymous SNV	Batch 1	TRUE-denovo
Macrogen-Illumina HiSeqX	chr4	152571239	152571239	C	A	snp	FAM160A1	synonymous SNV	Batch 1	TRUE-denovo
Macrogen-Illumina HiSeqX	chr2	168103257	168103257	T	C	snp	XIRP2	synonymous SNV	Batch 1	TRUE-denovo
Macrogen-Illumina HiSeqX	chr12	122265494	122265494	C	T	snp	SETD1B	nonsynonymous SNV	Batch 1	TRUE-denovo
Macrogen-Illumina HiSeqX	chr19	48741778	48741778	G	C	snp	CARD8	nonsynonymous SNV	Batch 1	TRUE-denovo
Macrogen-Illumina HiSeqX	chr1	154143940	154143940	C	T	snp	TPM3	synonymous SNV	Batch 1	TRUE-denovo
Macrogen-Illumina HiSeqX	chr6	16327581	16327581	T	TGGCCTGGATGGCCTGCTGC	ins	ATXN1	frameshift insertion	Batch 1	TRUE-denovo
Macrogen-Illumina HiSeqX	chr19	7553881	7553881	C	A	snp	PEX11G	nonsynonymous SNV	Batch 1	TRUE-denovo
TCAG-Illumina HiSeqX	chr3	160960344	160960344	T	C	snp	NMD3	nonsynonymous SNV	Batch 1	FALSE
Macrogen-Illumina HiSeqX	chr1	182812474	182812474	A	AT	ins	DHX9	frameshift insertion	Batch 1	TRUE-denovo
Macrogen-Illumina HiSeqX	chr16	28883629	28883629	C	T	snp	SH2B1	synonymous SNV	Batch 2	did not validate-batch 2, synonymous
Macrogen-Illumina HiSeqX	chr16	89574909	89574909	C	T	snp	SPG7	synonymous SNV	Batch 2	did not validate-batch 2, synonymous
Macrogen-Illumina HiSeqX	chr17	10432291	10432291	C	G	snp	MYH2	nonsynonymous SNV	Batch 1	TRUE-denovo
TCAG-Illumina HiSeqX	chr10	61007444	61007444	T	A	snp	FAM13C	nonsynonymous SNV	Batch 1	TRUE-denovo
TCAG-Illumina HiSeqX	chr14	95034558	95034558	C	T	snp	SERPINA4	nonsynonymous SNV	Batch 1	TRUE-denovo
TCAG-Illumina HiSeqX	chr5	131323840	131323840	T	C	snp	ACSL6	synonymous SNV	Batch 1	TRUE-denovo
Macrogen-Illumina HiSeqX	chr22	20050958	20050958	G	A	snp	TANGO2	nonsynonymous SNV	Batch 1	TRUE-denovo
Macrogen-Illumina HiSeqX	chr2	119739065	119739065	G	A	snp	MARCO	nonsynonymous SNV	Batch 1	TRUE-denovo
Macrogen-Illumina HiSeqX	chr2	242755720	242755720	C	T	snp	NEU4	synonymous SNV	Batch 1	TRUE-denovo
Macrogen-Illumina HiSeqX	chr14	59806893	59806893	A	G	snp	DAAM1	synonymous SNV	Batch 1	TRUE-denovo
Macrogen-Illumina HiSeqX	chr17	67136812	67136812	T	G	snp	ABCA6	nonsynonymous SNV	Batch 1	TRUE-denovo
Macrogen-Illumina HiSeqX	chr4	88412805	88412805	G	A	snp	SPARCL1	nonsynonymous SNV	Batch 1	TRUE-denovo
TCAG-Illumina HiSeqX	chr17	13399622	13399622	G	A	snp	HS3ST3A1	synonymous SNV	Batch 1	TRUE-denovo
TCAG-Illumina HiSeqX	chr3	63996422	63996422	C	T	snp	PSMD6	stopgain	Batch 1	TRUE-denovo
TCAG-Illumina HiSeqX	chr7	82584377	82584377	C	T	snp	PCLO	synonymous SNV	Batch 1	TRUE-denovo
Macrogen-Illumina HiSeqX	chr11	9111335	9111335	C	T	snp	SCUBE2	nonsynonymous SNV	Batch 1	TRUE-denovo
Macrogen-Illumina HiSeqX	chr19	54973833	54973833	G	A	snp	LENG9	nonsynonymous SNV	Batch 1	TRUE-denovo
Macrogen-Illumina HiSeqX	chr3	38648191	38648191	G	A	snp	SCN5A	nonsynonymous SNV	Batch 1	TRUE-denovo
Macrogen-Illumina HiSeqX	chr15	63824890	63824890	A	G	snp	USP3	nonsynonymous SNV	Batch 1	TRUE-denovo
Macrogen-Illumina HiSeqX	chr2	15417137	15417137	T	G	snp	NBAS	nonsynonymous SNV	Batch 1	TRUE-denovo
Macrogen-Illumina HiSeqX	chr2	15417138	15417138	G	A	snp	NBAS	synonymous SNV	Batch 1	TRUE-denovo
Macrogen-Illumina HiSeqX	chr2	15417139	15417139	T	A	snp	NBAS	nonsynonymous SNV	Batch 1	TRUE-denovo
Macrogen-Illumina HiSeqX	chr2	191524448	191524448	G	A	snp	NAB1	synonymous SNV	Batch 1	TRUE-denovo
Macrogen-Illumina HiSeqX	chr17	39551867	39551867	A	G	snp	KRT31	synonymous SNV	Batch 1	TRUE-denovo
Macrogen-Illumina HiSeqX	chr8	145738482	145738482	C	T	snp	RECQL4	nonsynonymous SNV	Batch 1	cannot do-difficult region to design primers
Macrogen-Illumina HiSeqX	chr8	42287662	42287662	T	C	snp	SLC20A2	synonymous SNV	Batch 1	TRUE-denovo
Macrogen-Illumina HiSeqX	chr1	1233288	1233288	C	T	snp	ACAP3	nonsynonymous SNV	Batch 1	TRUE-denovo
BGI - Illumina HiSeq	chr11	61959705	61959705	C	T	snp	SCGB1D1	nonsynonymous SNV	Batch 1	TRUE-denovo
BGI - Illumina HiSeq	chr2	96780980	96780980	C	T	snp	ADRA2B	synonymous SNV	Batch 1	TRUE-denovo
BGI - Illumina HiSeq	chr5	33458697	33458697	A	G	snp	TARS	synonymous SNV	Batch 1	TRUE-denovo
BGI - Illumina HiSeq	chr7	90355990	90355990	G	A	snp	CDK14	nonsynonymous SNV	Batch 1	FALSE
BGI - Illumina HiSeq	chr3	170720420	170720420	G	A	snp	SLC2A2	nonsynonymous SNV	Batch 1	TRUE-denovo
BGI - Illumina HiSeq	chr3	51457792	51457792	T	C	snp	DCAF1	nonsynonymous SNV	Batch 1	TRUE-denovo
BGI - Illumina HiSeq	chr11	8148296	8148296	T	C	snp	RIC3	nonsynonymous SNV	Batch 1	TRUE-denovo
BGI - Illumina HiSeq	chr3	33868145	33868145	C	A	snp	PDCD6IP	nonsynonymous SNV	Batch 1	TRUE-denovo
BGI - Illumina HiSeq	chr1	120438252	120438252	A	T	snp	ADAM30	synonymous SNV	Batch 1	TRUE-denovo
BGI - Illumina HiSeq	chr10	43088152	43088152	T	C	snp	ZNF33B	nonsynonymous SNV	Batch 1	TRUE-denovo
BGI - Illumina HiSeq	chr19	55450865	55450865	T	C	snp	NLRP7	nonsynonymous SNV	Batch 1	TRUE-denovo
BGI - Illumina HiSeq	chr6	33406687	33406687	A	T	snp	SYNGAP1	nonsynonymous SNV	Batch 1	TRUE-denovo
BGI - Illumina HiSeq	chr14	23244685	23244685	G	T	snp	SLC7A7	synonymous SNV	Batch 1	TRUE-denovo
BGI - Illumina HiSeq	chr17	56404969	56404969	C	A	snp	TSPOAP1	stopgain	Batch 1	TRUE-denovo
BGI - Illumina HiSeq	chr1	117554183	117554184	AC	A	del	CD101	frameshift deletion	Batch 1	TRUE-denovo
TCAG-Illumina HiSeqX	chr21	34962198	34962198	T	C	snp	CRYZL1	nonsynonymous SNV	Batch 1	TRUE-denovo
BGI - Illumina HiSeq	chr9	98221922	98221922	G	A	snp	PTCH1	synonymous SNV	Batch 1	TRUE-denovo
BGI - Illumina HiSeq	chr14	68248071	68248071	C	T	snp	ZFYVE26	synonymous SNV	Batch 1	TRUE-denovo
BGI - Illumina HiSeq	chr10	7213014	7213014	G	A	snp	SFMBT2	nonsynonymous SNV	Batch 1	TRUE-denovo
BGI - Illumina HiSeq	chr18	6138238	6138238	C	T	snp	L3MBTL4	nonsynonymous SNV	Batch 1	TRUE-denovo
BGI - Illumina HiSeq	chr22	23653924	23653924	G	A	snp	BCR	nonsynonymous SNV	Batch 1	TRUE-denovo
BGI - Illumina HiSeq	chr5	73144882	73144882	C	T	snp	ARHGEF28	nonsynonymous SNV	Batch 1	TRUE-denovo
BGI - Illumina HiSeq	chr5	19473795	19473795	C	T	snp	CDH18	nonsynonymous SNV	Batch 1	FALSE
Macrogen-Illumina HiSeqX	chr15	74336962	74336962	C	T	snp	PML	synonymous SNV	Batch 1	TRUE-denovo
Macrogen-Illumina HiSeqX	chr9	22447262	22447262	C	T	snp	DMRTA1	synonymous SNV	Batch 1	TRUE-denovo
TCAG-Illumina HiSeqX	chr15	60806942	60806945	TCTC	T	del	RORA	nonframeshift deletion	Batch 1	TRUE-denovo
Macrogen-Illumina HiSeqX	chr3	150916649	150916649	A	G	snp	GPR171	synonymous SNV	Batch 1	TRUE-denovo
Macrogen-Illumina HiSeqX	chr3	187440375	187440375	G	T	snp	BCL6	nonsynonymous SNV	Batch 1	TRUE-denovo
Macrogen-Illumina HiSeqX	chr3	195063261	195063261	G	A	snp	ACAP2	nonsynonymous SNV	Batch 1	TRUE-denovo
TCAG-Illumina HiSeqX	chr11	6655354	6655354	C	T	snp	DCHS1	nonsynonymous SNV	Batch 1	TRUE-denovo
TCAG-Illumina HiSeqX	chr5	115323514	115323514	G	C	snp	LVRN	nonsynonymous SNV	Batch 1	TRUE-denovo
TCAG-Illumina HiSeqX	chr7	154876164	154876164	C	A	snp	HTR5A	nonsynonymous SNV	Batch 1	TRUE-denovo
Macrogen-Illumina HiSeqX	chr12	12288208	12288208	C	T	snp	LRP6	nonsynonymous SNV	Batch 1	TRUE-denovo
Macrogen-Illumina HiSeqX	chr8	95774047	95774047	G	A	snp	DPY19L4	synonymous SNV	Batch 1	TRUE-denovo
Macrogen-Illumina HiSeqX	chr9	140508066	140508066	G	C	snp	ARRDC1	NA	Batch 1	TRUE-denovo
Macrogen-Illumina HiSeqX	chr3	32022517	32022517	C	G	snp	OSBPL10	nonsynonymous SNV	Batch 1	TRUE-denovo
Macrogen-Illumina HiSeqX	chr3	48684337	48684337	T	C	snp	CELSR3	nonsynonymous SNV	Batch 1	TRUE-denovo
Macrogen-Illumina HiSeqX	chr19	15838862	15838862	G	A	snp	OR10H2	synonymous SNV	Batch 1	TRUE-denovo
Macrogen-Illumina HiSeqX	chr2	145157271	145157271	A	G	snp	ZEB2	nonsynonymous SNV	Batch 1	TRUE-denovo
Macrogen-Illumina HiSeqX	chr2	46206119	46206119	G	A	snp	PRKCE	nonsynonymous SNV	Batch 1	TRUE-denovo
Macrogen-Illumina HiSeqX	chr17	48646326	48646326	G	A	snp	CACNA1G	nonsynonymous SNV	Batch 1	TRUE-denovo
Macrogen-Illumina HiSeqX	chr3	97593688	97593689	TC	T	del	CRYBG3	frameshift deletion	Batch 1	TRUE-denovo
Macrogen-Illumina HiSeqX	chr8	96275974	96275974	C	T	snp	C8orf37	nonsynonymous SNV	Batch 1	TRUE-denovo
Macrogen-Illumina HiSeqX	chr1	150802399	150802399	A	G	snp	ARNT	nonsynonymous SNV	Batch 1	TRUE-denovo
Macrogen-Illumina HiSeqX	chr3	44442744	44442744	A	G	snp	TCAIM	nonsynonymous SNV	Batch 1	TRUE-denovo
Macrogen-Illumina HiSeqX	chr9	8518342	8518342	G	C	snp	PTPRD	nonsynonymous SNV	Batch 1	TRUE-denovo
Macrogen-Illumina HiSeqX	chr9	8521458	8521458	C	T	snp	PTPRD	synonymous SNV	Batch 1	TRUE-denovo
Macrogen-Illumina HiSeqX	chr10	25279418	25279418	C	T	snp	ENKUR	nonsynonymous SNV	Batch 1	TRUE-denovo
Macrogen-Illumina HiSeqX	chr14	102510258	102510258	A	G	snp	DYNC1H1	nonsynonymous SNV	Batch 1	TRUE-denovo
Macrogen-Illumina HiSeqX	chr1	161953466	161953466	C	T	snp	OLFML2B	synonymous SNV	Batch 1	TRUE-denovo
Macrogen-Illumina HiSeqX	chr15	76630264	76630264	C	T	snp	ISL2	synonymous SNV	Batch 1	TRUE-denovo
Macrogen-Illumina HiSeqX	chr19	1220678	1220678	C	T	snp	STK11	synonymous SNV	Batch 1	TRUE-denovo
Macrogen-Illumina HiSeqX	chr1	67147603	67147603	A	G	snp	SGIP1	nonsynonymous SNV	Batch 1	TRUE-denovo
Macrogen-Illumina HiSeqX	chr22	39112937	39112937	C	T	snp	GTPBP1	nonsynonymous SNV	Batch 1	TRUE-denovo
Macrogen-Illumina HiSeqX	chr19	41086787	41086787	C	T	snp	SHKBP1	synonymous SNV	Batch 1	TRUE-denovo
Macrogen-Illumina HiSeqX	chr20	2841696	2841696	C	T	snp	VPS16	synonymous SNV	Batch 1	TRUE-denovo
Macrogen-Illumina HiSeqX	chr13	101287395	101287395	G	A	snp	TMTC4	synonymous SNV	Batch 1	EXCLUDE-OUTLIER,(but TRUE-denovo)
Macrogen-Illumina HiSeqX	chr1	155912539	155912539	G	T	snp	RXFP4	nonsynonymous SNV	Batch 1	TRUE-denovo
Macrogen-Illumina HiSeqX	chr1	16245498	16245498	A	T	snp	SPEN	nonsynonymous SNV	Batch 1	TRUE-denovo
Macrogen-Illumina HiSeqX	chr2	26204637	26204637	G	A	snp	KIF3C	synonymous SNV	Batch 1	TRUE-denovo
Macrogen-Illumina HiSeqX	chr19	52497452	52497452	A	G	snp	ZNF615	nonsynonymous SNV	Batch 1	TRUE-denovo
Macrogen-Illumina HiSeqX	chr3	39162626	39162626	C	T	snp	TTC21A	synonymous SNV	Batch 1	TRUE-denovo
Macrogen-Illumina HiSeqX	chr11	44080247	44080247	T	TGG	ins	ACCSL	frameshift insertion	Batch 1	EXCLUDE-OUTLIER,(but FALSE)
Macrogen-Illumina HiSeqX	chr19	39866430	39866430	C	T	snp	SAMD4B	nonsynonymous SNV	Batch 1	EXCLUDE-OUTLIER,(but TRUE-denovo)
Macrogen-Illumina HiSeqX	chr6	152697977	152697977	C	G	snp	SYNE1	nonsynonymous SNV	Batch 1	TRUE-denovo
Macrogen-Illumina HiSeqX	chr9	132400468	132400468	G	A	snp	ASB6	synonymous SNV	Batch 1	TRUE-denovo
Macrogen-Illumina HiSeqX	chr11	67377036	67377036	G	A	snp	NDUFV1	nonsynonymous SNV	Batch 1	TRUE-denovo
Macrogen-Illumina HiSeqX	chr17	34797618	34797618	G	A	snp	TBC1D3B	synonymous SNV	Batch 1	cannot do-mutation sites in a seg dup, region is difficult to design primers
Macrogen-Illumina HiSeqX	chr20	42213626	42213626	G	A	snp	SGK2	synonymous SNV	Batch 1	TRUE-denovo
TCAG-Illumina HiSeqX	chr2	242755823	242755823	G	A	snp	NEU4	nonsynonymous SNV	Batch 2	TRUE-denovo
TCAG-Illumina HiSeqX	chr16	49671243	49671243	G	A	snp	ZNF423	nonsynonymous SNV	Batch 2	TRUE-denovo
TCAG-Illumina HiSeqX	chr20	18462290	18462290	A	C	snp	POLR3F	nonsynonymous SNV	Batch 2	TRUE-denovo
TCAG-Illumina HiSeqX	chr20	60575248	60575248	G	A	snp	TAF4	stopgain	Batch 2	TRUE-denovo
TCAG-Illumina HiSeqX	chr3	4735201	4735201	G	A	snp	ITPR1	nonsynonymous SNV	Batch 2	TRUE-denovo
Complete Genomics	chr3	119109668	119109669	C	T	snp	ARHGAP31	synonymous SNV		did not validate-batch 2, synonymous
Complete Genomics	chr11	26587226	26587227	T	C	snp	MUC15	nonsynonymous SNV		excluded-Cell line
Complete Genomics	chr19	39025385	39025386	C	T	snp	RYR1	synonymous SNV		excluded-Cell line, synonymous variant
Complete Genomics	chr12	117287209	117287210	G	A	snp	RNFT2	nonsynonymous SNV		cannot do-no DNA
Complete Genomics	chr7	2552919	2552920	A		del	LFNG	frameshift deletion		cannot do-no DNA
Complete Genomics	chr2	43958695	43958696	T	C	snp	PLEKHH2	synonymous SNV		did not validate-batch 2, synonymous
Complete Genomics	chr7	148801837	148801838	G	T	snp	ZNF425	synonymous SNV		did not validate-batch 2, synonymous
Complete Genomics	chr12	96310925	96310926	C	T	snp	CCDC38	synonymous SNV		did not validate-batch 2, synonymous
Complete Genomics	chr1	24383931	24383932	C		del	MYOM3	frameshift deletion		TRUE-denovo
Complete Genomics	chr3	50425030	50425031	C	T	snp	CACNA2D2	nonsynonymous SNV		TRUE-denovo
Complete Genomics	chr11	120322257	120322258	T	A	snp	ARHGEF12	synonymous SNV		excluded-DN outlier, synonymous variant
Complete Genomics	chr11	129996708	129996709	G	A	snp	APLP2	nonsynonymous SNV		excluded-Cell line
Complete Genomics	chr5	151166276	151166277	G	A	snp	G3BP1	NA		TRUE-denovo
Complete Genomics	chr7	65445251	65445252	C	T	snp	GUSB	nonsynonymous SNV		TRUE-denovo
Complete Genomics	chr14	73407052	73407053	C	T	snp	DCAF4	nonsynonymous SNV		TRUE-denovo
Complete Genomics	chr17	79663431	79663432	C	G	snp	HGS	nonsynonymous SNV		TRUE-denovo
Complete Genomics	chr6	7247301	7247302	C	T	snp	RREB1	nonsynonymous SNV		TRUE-denovo
Complete Genomics	chr17	42932001	42932002	C	T	snp	EFTUD2	synonymous SNV		did not validate-batch 2, synonymous
Complete Genomics	chr2	166237201	166237202	G	C	snp	SCN2A	nonsynonymous SNV		TRUE-denovo
Complete Genomics	chr11	74994352	74994353	T	G	snp	ARRB1	nonsynonymous SNV		FALSE
Complete Genomics	chr17	62479036	62479037	T	C	snp	POLG2	nonsynonymous SNV		TRUE-denovo
Complete Genomics	chr19	19612011	19612014	GGA		del	GATAD2A	nonframeshift deletion		TRUE-paternally inherited
Complete Genomics	chr16	58537767	58537768	C	T	snp	NDRG4	nonsynonymous SNV		TRUE-denovo
Complete Genomics	chr5	43609304	43609305	A	G	snp	NNT	nonsynonymous SNV		TRUE-denovo
Complete Genomics	chr9	34997039	34997040	T	C	snp	DNAJB5	synonymous SNV		did not validate-batch 2, synonymous
Complete Genomics	chr19	17449401	17449402	T	G	snp	GTPBP3	nonsynonymous SNV		TRUE-denovo
Complete Genomics	chr2	185802530	185802531	T	C	snp	ZNF804A	nonsynonymous SNV		cannot do-no DNA
Complete Genomics	chr18	66504085	66504086	T	C	snp	CCDC102B	nonsynonymous SNV		TRUE-denovo
Complete Genomics	chr11	61032622	61032623	G		del	VWCE	frameshift deletion		cannot do-no DNA
Complete Genomics	chr2	47612315	47612316	A	G	snp	EPCAM	synonymous SNV		did not validate-batch 2, synonymous
Complete Genomics	chr1	150636153	150636154	T	C	snp	GOLPH3L	nonsynonymous SNV		TRUE-denovo
Complete Genomics	chr19	40009392	40009393	A	G	snp	SELV	UNKNOWN		TRUE-paternally inherited
Complete Genomics	chr3	49308649	49308650	T		del	C3orf62	frameshift deletion		TRUE-denovo
Complete Genomics	chr6	37612393	37612394	G	C	snp	MDGA1	nonsynonymous SNV		FALSE
Complete Genomics	chr11	1080894	1080895	G	A	snp	MUC2	nonsynonymous SNV		TRUE-denovo
Complete Genomics	chr12	50155502	50155502		TTCTTAGA	ins	TMBIM6	frameshift insertion		TRUE-denovo

## Sheet: SupData 4
Supplementary Data 4: Validation status of de novo exonic CNVs in discovery cohort
sample	Site-Platform	chr	start	end	variant_type	cytoband	CNV_size	expt_validation
3-0216-000	Macrogen-Illumina HiSeqX	chr22	42902001	42953400	deletion	22q13.2	51400	TRUE-paternally inherited
3-0262-000	TCAG-Illumina HiSeqX	chr1	192941313	193014002	deletion	1q31.2	72690	TRUE-denovo
3-0338-000	Macrogen-Illumina HiSeqX	chr9	138921801	140062600	deletion	9q34.3	1140800	TRUE-denovo
3-0368-000	Macrogen-Illumina HiSeqX	chr2	50567944	51057790	deletion	2p16.3	489847	TRUE-denovo
3-0391-000	Macrogen-Illumina HiSeqX	chr22	50685201	51232800	deletion	22q13.33	547600	TRUE-denovo
3-0392-000	BGI - Illumina HiSeq	chr22	50039236	51220200	deletion	22q13.33	1180965	TRUE-denovo
3-0416-000	Macrogen-Illumina HiSeqX	chr19	59040401	59097600	deletion	19q13.43	57200	TRUE-denovo
3-0460-000	Macrogen-Illumina HiSeqX	chr8	2286401	6829400	deletion	8p23.1|8p23.2	4543000	TRUE-denovo
3-0460-000	Macrogen-Illumina HiSeqX	chr8	327801	2183000	deletion	8p23.3	1855200	TRUE-denovo
3-0465-000	TCAG-Illumina HiSeqX	chr5	289001	345000	duplication	5p15.33	56000	TRUE-denovo
3-0039-000	Macrogen-Illumina HiSeqX	chr22	47939401	51244000	deletion	22q13.31|22q13.32|22q13.33	3304600	TRUE-denovo
3-0039-000	Macrogen-Illumina HiSeqX	chr14	105759001	106531000	duplication	14q32.33	772000	TRUE-denovo
3-0067-000	Macrogen-Illumina HiSeqX	chr16	89271882	89524799	deletion	16q24.3	252918	TRUE-denovo
3-0477-000	Macrogen-Illumina HiSeqX	chr17	16754001	20393600	deletion	17p11.2	3639600	TRUE-denovo
3-0602-000	Macrogen-Illumina HiSeqX	chr5	86899001	88945000	duplication	5q14.3	2046000	TRUE-denovo
3-0515-001	Complete Genomics	chr15	85062000	85800000	deletion	15q25.2|15q25.3	738001	FALSE

## Sheet: SupData 5
Supplementary Data 5. Clinically significant and ASD candidate SNVs and indels in discovery cohort
Case	Sex	Dysmorphology (3 subtypes)*	Dysmorphology (ADM)	Site-Platform	Genomic coordinates (hg19)	Genomic coordinates (hg38)	ref	alt	Type	Gene	Effect (HGVS)	Inheritance	Variant Classification
3-0095-000	M	Complex	Dysmorphic	Macrogen-Illumina HiSeqX	chr10:28879729-28879738	chr10:28590800-28590809	AAGCAACAGC	-	frameshift deletion	WAC	NM_100486.3:c.578_587del, NP_567823.1:p.(Q193Pfs*32)	De novo	Pathogenic
3-0107-000	M	Essential	Dysmorphic	Complete Genomics	chr22:51121807-51121808	chr22:50683379-50683380	AG	-	frameshift deletion	SHANK3	NM_033517.1:c.925_926delAG, NP_277052.1﻿:p.(R309Gfs*21)	De novo	Pathogenic
3-0110-000	M	Complex	Dysmorphic	Macrogen-Illumina HiSeqX	chr20:10393882-10393882	chr20:10413234-10413234	A	-	frameshift deletion	MKKS	NM_170784.2:c.281del, NP_740754.1:p.(F94Sfs*9)	Unknown	Pathogenic
3-0111-000	M	Complex	Dysmorphic	BGI-Illumina HiSeq2000	chr11:66293652-66293652	chr11:66526181-66526181	T	G	missense	BBS1	NM_024649.4:c.1169T>G, NP_078925.3:p.(M390R) (homozygous)	Maternal and paternal	Pathogenic
3-0140-000	M	Essential	Dysmorphic	Macrogen-Illumina HiSeqX	chr1:155324288-155324288	chr1:155354497-155354497	G	A	nonsense	ASH1L	NM_018489.2:c.7189C>T, NP_060959.2:p.(R2397*)	De novo	Pathogenic
3-0197-000	F	Complex	Nondysmorphic-False negative	TCAG-Illumina HiSeqX	chr10:89711876-89711876	chr10:87952119-87952119	G	T	missense	PTEN	NM_000314.6:c.494G>T, NP_000305.3:p.(G165V)	De novo	Pathogenic
3-0199-000	M	Equivocal	Dysmorphic	TCAG-Illumina HiSeqX	chr14:21873401-21873401	chr14:21405242-21405242	G	A	missense	CHD8	NM_001170629.1:c.3274C>T, NP_001164100.1:p.(R1092C)	De novo	Likely Pathogenic
3-0224-000	M	Complex	Dysmorphic	Macrogen-Illumina HiSeqX	chr5:10992757-10992761	chr5:10992645-10992649	CGAGG	-	frameshift deletion	CTNND2	NM_001332.3:c.3113_3117del, NP_001323.1:p.(A1038Vfs*64)	Unknown	ASD candidate-Category 2
3-0261-000	M	Essential	Dysmorphic	Complete Genomics	chr2:166237202-166237202	chr2:165380692-165380692	G	C	missense	SCN2A	NM_001040143.1:c.4409G>C, NP_001035233.1:p.(G1470A)	De novo	Likely Pathogenic
3-0311-000	F	Essential	Nondysmorphic	Macrogen-Illumina HiSeqX	chr14:67589062-67589062	chr14:67122345-67122345	C	-	frameshift deletion	GPHN	NM_001024218.1:c.1620del, NP_001019389.1:p.(T541Rfs*7)	Unknown	Likely Pathogenic
3-0363-000	M	Complex	Nondysmorphic-False negative	TCAG-Illumina HiSeqX	chr2:183902809-183902809	chr2:183038081-183038081	G	A	nonsense	NCKAP1	NM_013436.4:c.19C>T, NP_038464.1:p.(Q7*)	De novo	Likely Pathogenic
3-0399-000	M	Equivocal	Nondysmorphic	TCAG-Illumina HiSeqX	chr3:71037144-71037144	chr3:70987993-70987993	C	T	splice site	FOXP1	NM_032682.5:c.1146+1G>A, NP_116071.2:p.?	Unknown	Pathogenic
3-0438-000	M	Essential	Nondysmorphic	BGI-Illumina HiSeq2000	chr6:33406687-33406698	chr6:33438910-33438921	ACTCCCACTGGT	TCTCACCA	frameshift deletion and insertion	SYNGAP1	NM_006772.2:c.1667_1676+2delinsTCTCACCA, NP_006763.2:p.?	De novo	Pathogenic
3-0459-000	M	Complex	Nondysmorphic-False negative	Macrogen-Illumina HiSeqX	chr15:57535740-57535741	chr15:57243542-57243543	-	G	frameshift insertion	TCF12	NM_207037.1:c.1106_1107insG, NP_996920.1:p.(L370Sfs*21)	Maternal	Likely Pathogenic
3-0471-000	M	Complex	Dysmorphic	TCAG-Illumina HiSeqX	chr19:54657578-54657578	chr19:54153841-54153841	G	C	splice site	CNOT3	NM_014516.3:c.2163+1G>C, NP_055331.1:p.?	De novo	Likely Pathogenic
3-0476-000	M	Complex	Dysmorphic	Macrogen-Illumina HiSeqX	chrX:153197564-153197564	chrX:153932111-153932111	G	C	missense	NAA10	NM_003491.3:c.346C>G, NP_003482.1:p.(R116G)	De novo	Pathogenic
3-0503-000	F	Complex	Dysmorphic	TCAG-Illumina HiSeqX	chr12:49373433-49373446	chr12:48979650-48979663	AGTTCCGGAATCGC	-	frameshift deletion	WNT1	NM_005430.3:c.287_300del, NP_005421.1:p.(Q96Pfs*54) (homozygous)	Maternal and paternal	Pathogenic
3-0543-000	M	Essential	Nondysmorphic	Macrogen-Illumina HiSeqX	chr14:102510258-102510258	chr14:102043921-102043921	A	G	missense	DYNC1H1	NM_001376.4:c.12560A>G, NP_001367.2:p.(H4187R)	De novo	Likely Pathogenic
3-0610-000	M	Equivocal	Nondysmorphic	Macrogen-Illumina HiSeqX	chrX:70345325-70345325	chrX:71125475-71125475	G	A	missense	MED12	NM_005120.2:c.2351G>A, NP_005111.2:p.(R784H)	De novo	Likely Pathogenic
3-0640-000	M	Complex	Nondysmorphic	Macrogen-Illumina HiSeqX	chr17:29557376-29557376	chr17:31230358-31230358	C	T	missense	NF1	NM_000267.3:c.3089C>T, NP_000258.1:p.(S1030L)	Paternal	VUS-Clinically Relevant
3-0655-000	M	Complex	Nondysmorphic-False negative	Macrogen-Illumina HiSeqX	chrX:5827247-5827247	chrX:5909206-5909206	C	-	frameshift deletion	NLGN4X	NM_181332.2:c.659del, NP_851849.1:p.(G220Afs*29)	Unknown	Likely Pathogenic
3-0660-000	M	Complex	Dysmorphic	Macrogen-Illumina HiSeqX	chr17:29685586-29685587	chr17:31358568-31358569	AG	-	frameshift deletion	NF1	NM_000267.3:c.7996_7997del, NP_000258.1:p.(S2666Cfs*5)	Maternal	Pathogenic
3-0736-000	M	Complex	Dysmorphic	TCAG-Illumina HiSeqX	chr17:29667663-29667663	chr17:31340645-31340645	G	-	frameshift deletion	NF1	NM_000267.3:c.6999+1del, NP_000258.1:p.?	Maternal	Pathogenic
3-0027-000	M	Equivocal	Nondysmorphic	Complete Genomics	chr13:88329338-88329338	chr13:87677083-87677083	G	A	nonsense	SLITRK5	NM_015567.1:c.1695G>A, NP_056382.1:p.(W565*)	Maternal	ASD candidate-Category 2
3-0059-000	M	Essential	Nondysmorphic	Macrogen-Illumina HiSeqX	chr13:88328476-88328501	chr13:87676221-87676246	TATCCAAGCAGGAACTTTGCCCAAGG	-	frameshift deletion	SLITRK5	NM_015567.1:c.833_858del, NP_056382.1:p.(V278Efs*5)	Maternal	ASD candidate-Category 2
3-0167-000	M	Essential	Nondysmorphic	Complete Genomics	chr3:1371508-1371508	chr3:1329824-1329824	-	A	frameshift insertion	CNTN6	NM_014461.3:c.1253dup, NP_055276.1:p.(S419Vfs*33)	Maternal	ASD candidate-Category 2
3-0167-000	M	Essential	Nondysmorphic	Complete Genomics	chr3:41723052-41723054	chr3:41681561-41681563	CT	-	frameshift deletion	ULK4	NM_017886.2:c.2923_2924del, NM_017886.2:p.(Ser975Cysfs*2)	Maternal	ASD candidate-Category 2
3-0172-000	M	Essential	Nondysmorphic	Macrogen-Illumina HiSeqX	chr2:239159328-239159329	chr2:238250687-238250688	TC	-	frameshift deletion	PER2	NM_022817.2:c.3330_3331del, NP_073728.1:p.(N1111*)	Maternal	ASD candidate-Category 2
3-0213-000	M	Essential	Nondysmorphic	TCAG-Illumina HiSeqX	chr15:50544809-50544809	chr15:50252612-50252612	C	T	nonsense	HDC	NM_002112.3:c.950G>A, NP_002103.2:p.(W317*)	Unknown	ASD candidate-Category 2
3-0328-000	M	Complex	Dysmorphic	Macrogen-Illumina HiSeqX	chr19:42788914-42788914	chr19:42284762-42284762	G	-	frameshift deletion	CIC	NM_015125.4:c.59del, NP_055940.3:p.(G20Afs*21)	Paternal	ASD candidate-Category 1
3-0419-000	M	Essential	Nondysmorphic	Macrogen-Illumina HiSeqX	chr3:41756779-41756779	chr3:41715287-41715287	G	A	nonsense	ULK4	NM_017886.3:c.C2584T, NP_060356.2﻿:p.R862X	Paternal (father homozygous)	ASD candidate-Category 2
3-0446-000	M	Essential	Nondysmorphic	BGI-Illumina HiSeq2000	chr19:15272170-15272170	chr19:15161359-15161359	C	-	frameshift deletion	NOTCH3	NM_000435.2:c.6269del, NP_000426.2:p.(G2090Afs*59)	Maternal	ASD candidate-Category 2
3-0466-000	M	Essential	Nondysmorphic	Complete Genomics	chr3:41756779-41756779	chr3:41715287-41715287	G	A	nonsense	ULK4	NM_017886.3:c.C2584T, NP_060356.2﻿:p.R862X	Paternal	ASD candidate-Category 2
3-0467-000	M	Equivocal	Dysmorphic	TCAG-Illumina HiSeqX	chr14:102506955-102506956	chr14:102040618-102040619	CA	-	frameshift deletion	DYNC1H1	NM_001376.4:c.11886_11887del, NP_001367.2:p.(D3962Efs*14)	De novo	ASD candidate-Category 1
3-0469-000	F	Equivocal	Nondysmorphic	Macrogen-Illumina HiSeqX	chr3:1371508-1371508	chr3:1329824-1329824	-	A	frameshift insertion	CNTN6	NM_014461.3:c.1253dup, NP_055276.1:p.(S419Vfs*33)	Maternal	ASD candidate-Category 2
*Complex and Equivocal ASD were combined for analysis as a single "Dysmorphic" group. Essential ASD was redefined as Nondysmorphic ASD.

## Sheet: SupData 6
Supplementary Data 6. Clinically significant and ASD candidate CNVs, SVs, and tandem repeat expansions in discovery cohort
Sample	Sex	Clinical Classification (3 subtypes)*	Clinical Classification (ADM)	Platform	genomic coordinates (hg19)**	genomic coordinates (hg38)	Cytoband	Size***	Type	Syndrome/genes	Inheritance	Variant classification
3-0021-000	F	Essential	Nondysmorphic	TCAG-Illumina HiSeqX	chr15:22647001-29034000	chr15:20100001-28789000	15q11-q13	6386999	Duplication	15q11-q13 duplication syndrome	Unknown	Pathogenic
3-0032-000	M	Complex	Dysmorphic	Macrogen-Illumina HiSeqX	chr21	chr21	chr21	chr21	Aneuploidy	Trisomy 21	Unknown	Pathogenic
3-0039-000	F	Complex	Dysmorphic	Macrogen-Illumina HiSeqX	chr22:47939401-51244000	chr22:47543652-50805572	22q13.31-q13.33	3304600	Deletion/unbalanced translocation	22q13 deletion syndrome (Phelan-Mcdermid syndrome)	Paternal (balanced translocation in father between chr22:47,939,495-qterdelins and chr14:105,759,220-qter)	Pathogenic
3-0049-001	M	Complex	Dysmorphic	TCAG-Illumina HiSeqX	chr6:156746201-158570637	chr6:156425067-158149605	6q25.3	1824436	Deletion	ARID1B	De novo	Pathogenic
3-0066-001	M	Essential	Nondysmorphic	Macrogen-Illumina HiSeqX	chr9:119429001-119532800	chr9:116666722-116770521	9q33.1	103800	Deletion	ASTN2,TRIM32	Maternal	ASD candidate-Category 2
3-0067-000	M	Complex	Dysmorphic	Macrogen-Illumina HiSeqX	chr16:89271882-89524799	chr16:89205474-89458391	16q24.3	252918	Deletion	ANKRD11,LOC100287036,ZNF778	De novo	Pathogenic
3-0075-000	M	Complex	Nondysmorphic	TCAG-Illumina HiSeqX	chrX	chrX	chrX	chrX	Aneuploidy	Klinefelter's Syndrome	De novo	Pathogenic
3-0133-000	F	Essential	Nondysmorphic	TCAG-Illumina HiSeqX	chr16:29443001-30307000	chr16:29431680-30295679	16p11.2	864000	Duplication	16p11.2 duplication	Maternal	Pathogenic
3-0207-000	M	Essential	Nondysmorphic	Macrogen-Illumina HiSeqX	chr2:51178652-51374675	chr2:50951514-51147537	2p16.3	196024	Deletion	NRXN1	Paternal	Pathogenic
3-0251-000	M	Essential	Nondysmorphic	Macrogen-Illumina HiSeqX	chr17:34812001-36250000	chr17:36443474-37890379	17q12	1438000	Duplication	17q12 duplication syndrome	Paternal	Pathogenic
3-0269-000	M	Complex	Dysmorphic	TCAG-Illumina HiSeqX	chr16:29563801-30200000	chr16:29552480-30188679	16p11.2	636200	Deletion	16p11.2 deletion syndrome	Unknown	Pathogenic
3-0313-000	M	Complex	Dysmorphic	Macrogen-Illumina HiSeqX	chr16:342000-6844001	chr16:292000-6794000	16p13.3	1712000	Duplication (tandem)	16p13.3 microduplication syndrome	Unknown	Likely Pathogenic
3-0338-000	M	Complex	Dysmorphic	Macrogen-Illumina HiSeqX	chr9:138921801-140062600	chr9:136029955-137168148	9q34.3	1140800	Deletion	9q34.3 deletion	De novo	Pathogenic
3-0360-000	M	Equivocal	Dysmorphic	TCAG-Illumina HiSeqX	chr20:60001-1339400	chr20:79360-1358756	20p13	1279400	Deletion	20p13 deletion	Maternal	Likely Pathogenic
3-0368-000	M	Complex	Nondysmorphic-False negative	Macrogen-Illumina HiSeqX	chr2:50567944-51057790	chr2:50340806-50830652	2p16.3	489847	Deletion	NRXN1	De novo	Pathogenic
3-0391-000	M	Complex	Nondysmorphic-False negative	Macrogen-Illumina HiSeqX	chr22:50685201-51232800	chr22:50246772-50794372	22q13.33	547600	Deletion	22q13 deletion syndrome (Phelan-Mcdermid syndrome)	De novo	Pathogenic
3-0392-000	F	Complex	Dysmorphic	BGI-Illumina HiSeq2000	chr22:50039236-51220200	chr22:49645588-50781772	22q13.33	1180965	Deletion	22q13 deletion syndrome (Phelan-Mcdermid syndrome)	De novo	Pathogenic
3-0406-000	M	Complex	Nondysmorphic	Macrogen-Illumina HiSeqX	chr16:29579801-30291000	chr16:29568480-30279679	16p11.2	711200	Deletion	16p11.2 deletion syndrome	Unknown	Pathogenic
3-0437-000	M	Complex	Dysmorphic	BGI-Illumina HiSeq2000	chr22:18659001-21812000	chr22:18939001-21080000	22q11.21	3152999	Duplication	22q11 duplication syndrome	Paternal	Pathogenic
3-0440-000	M	Essential	Nondysmorphic	Macrogen-Illumina HiSeqX	chr1:146466001-147832000	chr1:146994455-148359867	1q21.1	1365999	Duplication	1q21.1 recurrent microduplication	Maternal	Pathogenic
3-0460-000	M	Equivocal	Dysmorphic	Macrogen-Illumina HiSeqX	chr8:327801-6829400	chr8:377801-6971878	8p23.1-p23.3	6398200	Deletion	8p23.1-23.3 deletion	De novo	Likely Pathogenic
3-0477-000	M	Complex	Dysmorphic	Macrogen-Illumina HiSeqX	chr17:16754001-20393600	chr17:16850687-20490287	17p11.2	3639600	Deletion	Smith-Magenis Syndrome	De novo	Pathogenic
3-0602-000	F	Complex	Dysmorphic	Macrogen-Illumina HiSeqX	chr5:86899001-88945000	chr5:87603184-89649183	5q14.3	2046000	Duplication (tandem)	MEF2C,TMEM161B	De novo	ASD candidate-Category 2
3-0603-000	M	Equivocal	Nondysmorphic	Macrogen-Illumina HiSeqX	chr9:138744001-142862001	chr9:135852001-137908000	9q34.3	2059000	Duplication (tandem)	9q34.3 duplication	Unknown	Likely Pathogenic
3-0608-000	M	Complex	Dysmorphic	Macrogen-Illumina HiSeqX	chr21	chr21	chr21	chr21	Aneuploidy	Trisomy 21	Unknown	Pathogenic
3-0624-000	M	Complex	Dysmorphic	Macrogen-Illumina HiSeqX	chr22:18889401-21465600	chr22:18901888-21111311	22q11.21	2576199	Deletion	22q11 deletion syndrome (Velocardiofacial / DiGeorge syndrome)	Unknown	Pathogenic
3-0774-000	F	Complex	Dysmorphic	TCAG-Illumina HiSeqX	chr5:11324807-11379426	chr5:11324695-11379314	5p15.2	54620	Deletion	CTNND2	Paternal	ASD candidate-Category 2
3-0174-000	M	Equivocal	Nondysmorphic	Macrogen-Illumina HiSeqX	chrY:16711001-16998000	chrY:14599121-14886120	Yq11.221	287000	Duplication (tandem)	NLGN4Y	Paternal	ASD candidate-Category 2
3-0021-000	F	Essential	Nondysmorphic	TCAG-Illumina HiSeqX	chr11:84047579-84262356	chr11:84336536-84551313	11q14.1	214778	Deletion	DLG2	Unknown	ASD candidate-Category 2
3-0730-000	M	Complex	Dysmorphic	TCAG-Illumina HiSeqX	chr9:75780001-75796001	chr9:73165085-73181085	9q21.13	8000	Duplication (tandem)	ANXA1	Unknown	ASD candidate-Category 2
3-0095-000***	M	Complex	Dysmorphic	Macrogen-Illumina HiSeqX	upd(4), chr4:g.126320038A>G (homozygous), NM_024582.4:c.5275A>G, NP_078858.4﻿:p.(Ile1759Val)	upd(4), chr4:g.125398883A>G (homozygous), NM_024582.4:c.5275A>G, NP_078858.4﻿:p.(Ile1759Val)	--	chr4	Uniparental isodisomy	Uniparental isodisomy of chr4 causing homozygosity of FAT4 damaging missense variant	Paternal	ASD candidate-Category 1
3-0209-000***	M	Essential	Nondysmorphic	Macrogen-Illumina HiSeqX	chr10:g.123263546_123263547ins[[NM_002520.6:c.140_1441];A[(50_62)];chr10:g.123263531_123263546]	chr10:g.121504032_121504033ins[[NM_002520.6:c.140_1441];A[(50_62)];chr10:g.121504017_121504032]	--	--	Complex SV (Templated sequence insertion)	Templated sequence insertion of NMP1 cDNA into intron of FGFR2	Paternal	ASD candidate-Category 1
3-0439-000***	M	Equivocal	Nondysmorphic	BGI - Illumina HiSeq	chr11:g.45963740_45963741ins[[chr16:g.4385915_4388586inv];A[(35_45)];chr11:g.45963724_45963740]	chr11:g.45942189_45942190ins[[chr16:g.4335914_4338585inv];A[(35_45)];chr11:g.45942173_45942189]	--	--	Complex SV (Templated sequence insertion)	Templated sequence insertion of last intron and exon of GLIS2 into intron 14 of PHF21A	Paternal	ASD candidate-Category 1
3-0728-000***	M	Complex	Dysmorphic	TCAG-Illumina HiSeqX	chr10:g.123263546_123263547ins[[NM_002520.6:c.140_1441];A[(50_62)];chr10:g.123263531_123263546]	chr10:g.121504032_121504033ins[[NM_002520.6:c.140_1441];A[(50_62)];chr10:g.121504017_121504032]	--	--	Complex SV (Templated sequence insertion)	Templated sequence insertion of NMP1 cDNA into intron of FGFR2	Maternal	ASD candidate-Category 1
3-0713-000	M	Equivocal	Nondysmorphic	TCAG-Illumina HiSeqX	chr10:60381664-60381730	chr10:58621904-58621970		4.5**	Tandem repeat expansion	BICC1 (Motif:AATAG)	Maternal	ASD candidate-Category 3
3-0602-000	F	Complex	Dysmorphic	Macrogen-Illumina HiSeqX	chr12:124918392-124918460	chr12:124433846-124433914		8.1**	Tandem repeat expansion	NCOR2 (Motif:AC)	Paternal	ASD candidate-Category 3
3-0456-000	M	Essential	Nondysmorphic	Macrogen-Illumina HiSeqX	chr13:102813925-102814076	chr13:102161575-102161726		7.4**	Tandem repeat expansion	FGF14 (Motif:AAGAGG)	Inherited	ASD candidate-Category 3
3-0020-000	F	Equivocal	Dysmorphic	TCAG-Illumina HiSeqX	chr2:111878544-111878598	chr2:111120967-111121021		5.7**	Tandem repeat expansion	BCL2L11 (Motif:CCG)	Inherited	ASD candidate-Category 3
3-0213-000	M	Essential	Nondysmorphic	TCAG-Illumina HiSeqX	chr2:75381537-75381577	chr2:75154411-75154451		11.1*	Tandem repeat expansion	TACR1 (Motif:AC)	Unknown	ASD candidate-Category 3
3-0736-000	M	Complex	Dysmorphic	TCAG-Illumina HiSeqX	chr2:75381537-75381577	chr2:75154411-75154451		11.1*	Tandem repeat expansion	TACR1 (Motif:AC)	Inherited	ASD candidate-Category 3
*Complex and Equivocal ASD were combined for analysis as a single "Dysmorphic" group. Essential ASD was redefined as Nondysmorphic ASD.
**Chromosome, start and end of tandem repeat loci are reported.
***Based on hg19 coordinates. For tandem repeat expansions, size is measured by read depth-normalized count of anchored in-repeat reads.

## Sheet: SupData 7
Supplementary Data 7: Phenotype description of 69 probands with clinically significant or ASD-candidate variants in discovery cohort
Sample ID	Sex	Clinical Classification (3 subtypes)*	Clinical Classification (ADM)	Description of birth defect/s and MRI findings	Description of dysmorphologies	Additional phenotype information	Molecular Finding
3-0095-000	M	Complex	Dysmorphic	Glandular hypospadias and retrocerebellar arachnoid cyst.	Macrocephaly, ocular hypertelorism with long palpebral fissures, midface hypoplasia, wide mouth, large ears, small hands with brachydactyly, one supernumerary tooth.	Delayed closure of anterior fontanel. Profound hypotonia in first 2 years of life which resolved; sat at 12m; walked at 2y6m. Truncal obesity beginning at 24m with compulsive eating. At 8y, Full Scale IQ in 60's (parent report). At 9y able to read, but with low reading comprehension. By 11y: anxiety disorder, severe agression and suicidal ideation. At 18y taking fluoxetine, clonidine and clonazep…	1) De novo Pathogenic variant in WAC 2) Uniparental isodisomy of chromosome 4 causing homozygosity of FAT4 with damaging missense variant - ASD candidate, category 1.
3-0107-000	M	Complex	Dysmorphic	Hypospadias (repaired at 2m).	Heavy supraorbital ridges, large nose with high nasal bridge, wide mouth, large feet.	Laxity of small joints of the hands. Loss of 20-word vocabulary at 18m accompanied by deterioration of social interaction skills; no speech ever regained. Aggression begninning at 4y; started treatment with Respiridone at 8y. Truncal obesity beginning at 9y with hyperphagia. By 14y, morbidly obese. Slipped subcapital femoral epiphyses; bilateral surgical correction at 9y. Generalized tonic clonic…	De novo frameshift variant in exon 8 of SHANK3 - Pathogenic.
3-0110-000	M	Complex	Dysmorphic	Postaxial polydactyly of feet (2 extra digits), persistent fetal lobulation of kidneys.	Macrocephaly, narrow palpebral fissures, thick wide nasal alae, short philtrum, small mouth, high palate, brachydactyly (fingers and toes).	Bardet-Beidel syndrome (BBS). Diagnosed with ASD at 5y; did not become signifcantly visually impaired until mid-teens. Obesity developed in mid-childhood. At 18y: extensive vocabulary, perseverated on topics, able to so some simple printing, unable to learn Braille. Proband's older brother also has Bardet-Beidel syndrome but is non-ASD.	Bardet-Beidel syndrome due to homozygous Pathogenic variant in BBS6.
3-0111-000	M	Complex	Dysmorphic	Post-axial polydactyly of feet (two extra digits).	Macrocephaly (head circumference at +4 standard deviations at age 10y5m), large outstanding ears with bilateral earlobe creases, inverted nipples, premature teeth eruption, brachydactyly of toes with 2-3 toe syndactyly.	Bardet-Beidel syndrome (BBS). Large for gestational age; born at term with birth weight of 10 pounds and birth length at 50th centile. By 13m, overgrowth (tall stature with disproportionatley increased weight and later obesity). Loss of 4-word vocabulary at 12m; very little communicative speech ever regained. At 10y5m, with reinforcement using a Picture Exchange Communication System Application f…	Bardet-Beidel syndrome due to homozygous pathogenic variant in BBS1.
3-0140-000	M	Complex	Dysmorphic	None	Brachcephaly, upslanting palpebral fissures, smooth philtrum, small ears with right preauricular skin tag (removed shortly after birth), bilateral 5th finger clinodactyly, small feet.	Unexplained intrauterine growth retardation - growth parameters normalized postnatally. Diagnosed with attention deficit hyperactivity disorder before school entry; started stimulant medication at 8y. No history of language regression; first used single words with meaning at 6y; simple sentences by 10y. Early motor delay: sat at 10m; walked at 18m. At 12yr: Full Scale IQ=80, listening comprehensi…	De novo nonsense variant in ASHL1.
3-0197-000	F	Complex	Nondysmorphic-False negative	Muscular ventricular septal defect.	Macrodolichocephaly with frontal and parietal bossing (at 5y4m, head circumference +4 standard deviations), ocular hypertelorism.	Motor delay.	Classified as complex because of previously known de novo missense variant in PTEN - Pathogenic
3-0199-000	M	Equivocal	Dysmorphic	None	Macrocephaly with tall broad forehead (+5 standard deviations at 25y), high nasal root and high asymmetric nasal bridge (no history of trauma), wide mouth, large ears, large feet with 2nd toes longer than great toes.	Early motor delay; walked at 17m. On medications for anxiety and obessive compulsive disorder from age 6y. At 14y8mth: nonverbal IQ=87, listening comprehension standard score=71 (4th centile), oral expression standard score=75 (5th centile). At 25y: height=186 cm (90th centile), head circumference=62.5cm (+5 standard deviations), long neck, and mid-thoracic scoliosis. At 25y, no history of consti…	De novo missense variant in CHD8 - Likely Pathogenic
3-0224-000	M	Complex	Dysmorphic	Cystic lesion of posterior fossa.	Borderline microcephaly with dolicocephaly, straight bulbous nose, smooth philtrum, wide mouth with full lower lip, camptodactyly of the fifth fingers, small feet.	Electroencephalogram (EEG) - potential epileptiform discharges.	Heterozygous frameshift variant in CTNND2 - ASD candidate, Category 2, inheritance unknown.
3-0261-000	M	Complex	Dysmorphic	None	Ocular hypertelorism with long palpebral fissures, smooth philtrum, wide mouth, large ears, flat finger and thumb nails with faint palmar creases, deep-set toe nails.	Normal early motor milestones. Single words with meaning at 12m. No language regression. Between age 7y and 8y, two electroencephalograms (EEGs) showed potential epileptifom discharges. Awake EEG at 21y was normal. At 23y, had never had a clinical seizure. At 20y: Full Scale IQ=65, listening comprehesion standard score=74 (4th centile), oral expression standard score=73 (4th centile).	De novo missense variant in SCN2A - Likely Pathogenic.
3-0311-000	F	Essential	Nondysmorphic	Congenital cellular nevus on medial aspect left ankle (4 x 3 cm)	Macrocephaly ( HC > +2 SD at 6y10mth) with mild supraorbital hypoplasia.	Spontaneously conceived after 15 years of infertility. Multiple seizures at 4m; not treated with antileptic medication and at 6y10m still seizure-free. Mildly delayed early motor milestones but born prematurely at 33 weeks gestation; walked at 12m. First words at 36m; no language regression. At 7y: nonverbal IQ=97, oral expression standard score=84 (14th centile).	Heterozygous frameshift variant in GPHN - Likely Pathogenic, inheritance unknown.
3-0363-000	M	Complex	Nondysmorphic-False negative	None	Wrinkled forehead with two frontal cowlicks, bushy eyebrows and thick eyelashes, small low-set posteriorly rotated ears with thick helices, bilateral 5th finger clinodactyly, digitalized thumbs, bilateral 3-4 toe syndactyly, kyphosis with winged scapulae.	Diagnosed with cyclic neutropenia at 13m. At 9y6m: generalized paucity of subcutaneous fat with weight at 5th centile; attention deficit hyperactivity disorder with good repsonse to stimulant medication; nonverbal learning disability; expressive language disorder; gallstones and high myopia (glasses prescribed at 2y6m). At 10y: Full Scale IQ=94, listening comprehension standard score=90 (25th cen…	De novo nonsense variant in NCKAP1 - Likely Pathogenic.
3-0399-000	M	Equivocal	Nondysmorphic	Strabismus (congenital left esotropia).	Macrocephaly (at7y7m head circumference at +3 standard deviations), contour abnormality of the ears with earlobe creases, camptodactyly of 4th and 5th fingers, abnormal toes (short, delicate looking, overlapping).	Global developmental delay. Single words with meaning after 36m. Short sentences by 6y6m. Severe attention deficit hyperactivity disorder and behavioural disorder. By 7y, required hospitalizations for severe aggression and very poor sleep. Treatment with multiple medications for behavioral problems from 5y. At 7y7m taking dexedrine and olanzipine. Obesity - onset at 7y. At 7y, adaptive skills at …	Heterozygous splicing variant in FOXP1 - Pathogenic, unknown inheritance.
3-0438-000	M	Essential	Nondysmorphic	0	Tall forehead (present in father), ear asymmetry, diffuse faint area of hyperpigmentation involving the left thorax.	Diagnosed with ASD at 19m and absence seizures at 25m. By 4y, had developed a refractory seizure disorder: absence, drop siezures and occassional myoclonus; poorly controlled on Keppra and valproic acid. Early motor delay: walked at 18m, no pincer grasp at 27m. At 4y, no communicative speech.	De novo deletion and insertion in SYNGAP1 - Pathogenic.
3-0459-000	M	Complex	Nondysmorphic-False negative	Brian MRI - focus of cortical dysplasia of the left frontal lobe (microgyria and borderline schizencephaly).	Slightly brachycephalic with double hair whorl, deeply grooved philtrum, wide-spaced teeth, bilateral fifth finger clinodactyly with persistent fetal fat pads of the fingers, left supernumerary nipple, small feet.	Increased tone right arm and leg secondary to brain anomaly. At 10y, nonverbal and using Picture Exchange Sytem for communication. At 10y, IQ and speech/language testing attempted but no scores could be obtained. At 11yr4mth, head circumference= 53.5 cm (mean) and slightly brachycephalic, but no evidence of craniosynostosis.	Maternally inherited frameshift variant in TCF12 - Likely Pathogenic. Mother: head circumference measured at 1 standard deviation above the mean with normal skull shape; no neurodevelopmental phenotype.
3-0471-000	M	Complex	Dysmorphic	None	Macrobrachycephaly (at 18y head circumference +3 standard deviations), ocular hypertelorism with upslanting palpebral fissures, depressed nasal bridge and thick wide nasal tip, large outstanding ears with hypoplasia of superior cruri, thin deep-set fingernails, brachydactyly of toes with thin deep-set toenails, short stature.	First words with meaning at 11m. Linked words after age 3y. Early fine motor difficulties. School cirriculum modified from grade 2. Challenging needs stream for high school. High myopia; glasses first prescribed at 6y. At 16y: Full Scale IQ=78, listening comprehension standard score=71 (3rd centile), oral expression standard score=77 (6th centile). At 18y, history of chronic constipation.	De novo splicing variant in CNOT3 - Likely Pathogenic.
3-0476-000	M	Complex	Dysmorphic	Hydronephrosis with left duplex collecting system, bilateral strabismus.	Plagiocephaly (flattened right occiput, tall forehead), abnormal hair pattern including laterally deviated hair whorl, high-arched eyebrows, anteverted nares, large low-set ears.	Normal computed tomography (CT) scan of head - no evidence of craniosynostosis or structrual brain abnormality. At 5y: speech unintelligible; glasses prescribed for hyperopia and bilateral esotropia. At 6y4m: using many single words and linking words; verbally requesting with prompting. At 6y4m, height at 3rd centile.	De novo missense variant in NAA10 - Pathogenic.
3-0503-000	F	Complex	Dysmorphic	Brain magnetic resonance imaging (MRI) - Arnold-Chiari I malformation.	Right-sided ptosis, thick helices with overfolded helix of the left ear, small hands and feet, short stature.	Rare autosomal recessive form of osteogenesis imperfecta (OI). First fracture at 5 weeks. Started intravenous bisphosphoate treatment at 9m. Intramedullary rods of femurs and tibiae in 2nd year of life. Single words with meaning at 24m. Diagnosed with ASD at 3y. At 3y5m, height=84.5cm (<5th centile), weight=10.9 kg (<5th centile), head circumference at +1 standard deviation. At 6y8m, Full Scale I…	Osteogenesis imperfecta due to homozygous frameshift variant in WNT1 - Pathogenic.
3-0543-000	M	Essential	Nondysmorphic	None	Brachycephaly, frontal cowlick with synophyrs, ridged incisors.	Single words with meaning at 12m. Early motor delay: sat at 11m, walked at 16m. At 7y5m, laxity of small joints of hands and hips. At 7y9m, Full Scale IQ=78, listening comprehension standard score=66 (1st centile), oral expression standard score=56 (0.2 centile). At 7y9m, speaking at home but not at school.	De novo missense variant in DYNC1H1 - Likely Pathogenic.
3-0610-000	M	Equivocal	Nondysmorphic	Unilateral cryptorchidism.	Parietal bossing, long papebral fissures with hooded eyelids, small hands, low-set asymmetric ears with contour abnormalities.	Born at 38+5 weeks gestation; vigorous resuscitation at birth including chest compressions. Discharged from neonatal intensive care unit on Day of Life #12. Early motor delay: sat alone at 10m; rolled at 14m; walked at > 16m. At 3y7m: central hypotonia of unknown etiology; very lax small joints of hands and elbows. No language regression. At 3y7m, babbling but no communicative speech.	De novo missense variant in MED12 - Likely Pathogenic.
3-0640-000	M	Complex	Nondysmorphic	Choroid plexus cyst of the left lateral cerebral ventricle.	Bilateral fifth finger clinodactyly with tapered digits, 11 café-au-lait spots at age 3y9mth.	Classified as complex due to clinical diagnosis of Neurofibromatosis type 1 (NF1). At 3y9m, using a Picture Exchange Communication System. First single words with meaning at 4y. At 4y4m: 6-word voabulary and starting to verbally request. At 4y4m, IQ and speech/language testing attempted, but no scores could be obtained. At 4y9m, taking respiridone for agression/screaming episodes.	Paternally inherited missense variant in NF1 - VUS, clinically relevant.
3-0655-000	M	Complex	Nondysmorphic-False negative	None	Macrocephaly (head circumference at +3 standard deviations), deep-set eyes with heavy supraorbital ridges, large ears, arachnodactyly with large hands, large feet, pectus carinatum deformity.	Single words with meaning at 3y. At 7y diagnosed with Tourette syndrome (motor tics) and attention deficit hyperactivity disorder. Finished school in an entirely modified cirriculum. Several simple supervised jobs as an adult. At 25y, answered simple questions appropriately using short sentences. At 25y, marfanoid body habitus with reduced upper segment to lower sgment ratio and kyphoscoliosis.	Heterozygous frameshift variant in NLGN4X - Likely Pathogenic, unknown whether de novo or maternally inherited
3-0660-000	M	Complex	Dysmorphic	Congenital plexiform neurofibroma of the spine (T1-T4, extending to lung apex), left ptosis.	Macrocephaly with low posterior hairline, hypertelorism, wide mouth, large ears, bilateral fifth finger clinodactyly, brachydactyly of the toes [multiple café-au-lait spots, cutaneous and subcutaneous neurofibromas and hypopigmented macules].	Neurofibromatosis type 1 (NF1) - Maternally inherited. At 14y, Full Scale IQ=104, listening comprehension standard score=92 (30th centile), oral expression standard score=102 (55th centile).	Maternally inherited frameshift variant in NF1 - Pathogenic. Mother has clinical diagnosis of NF1 and is non-ASD.
3-0736-000	M	Complex	Dysmorphic	None	Dolicocephaly with tall forehead, delicate nose with anteverted nares, deeply grooved philtrum, small mouth, small feet [multiple café au lait spots]	Neurofibromatosis type 1 (NF1)- Maternally inherited. Hypotonia with global developmental delay: rolled at 7m, sat at 12m, over 12m before full head control. Mixed seizure disorder; first seizure (generalized tonic clonic) at 1y9mth. ASD diagnosed at 2y2mth. At 37m, nonverbal, but using a few signs to communicate.	1) Maternally inherited splice site variant in NF1 - Pathogenic. Mother has clinical diagnosis of NF1; non-ASD, but academic difficulty and childhood onset-depression and anorexia nervosa. 2) Inherited tandem repeat expansion in TACR1 - ASD candidate, category 3. Both parents carry a TACR1 repeat expansion. Father is 5 feet tall (constitutional short stature); diagnosed with attention deficit hyp…
3-0021-000	F	Essential	Nondysmorphic	None	Smooth philtrum with thin upper lip, overbite/dental crowding	Global developmental delay. No language regression: at 4y10m no communicative speech. At 8y6m: using short sentences; episodes of inappropriate laughter; Respirodone prescribed for aggression. Persistently abnormal electroencephalograms with excessive generalized beta activity. At 10y8m: no history of any clinical seizures; able to print name but not other letters; able to count to 20, but no con…	1) 15q11-13 microduplication syndrome. 6.39 Mb duplication of the 15q11-13 region - Pathogenic, inheritance unknown. 2) 215kb deletion of DLG2 - ASD candidate gene-Category 2, inheritance unknown. Mother required special education for all of schooling and likely has an intellectual disability.
3-0032-000	M	Complex	Dysmorphic	Congenital heart disease (atrioventricular canal defect)	Brachycephaly with flat facies, upslanting palpebral fissures, small low-set ears, short stature.	Down syndrome. Born at term and had meconium aspiration. Birth asphyxia leading to cerebral palsy with spasticity of the extremities. Atrioventricular canal defect repaired at 1y9m. Walked at 2y. Diagnosed with ASD at 3y. At 14y, nonverbal with profound psychomotor retardation. Seizure disorder: first generalized tonic clonic seizure at 5y; at 14y seizures well controlled with medication.	Down syndrome (47, XY +21) - Pathogenic.
3-0039-000	F	Complex	Dysmorphic	Single umbilical artery, submucous cleft palate with bifid uvula, enlarged cisterna magna.	Short forehead with low frontal hairline, long palpebral fissures with ocular hypertelorism, wide downturned mouth with full lips, ear contour abnormality, small hands with distally tapered fingers, short toes.	Globally developmentally delayed: sat at 13m, walked at 17m. At 6y, electroencephalogram showed generalized slowing. At 17y, 50-word vocabulary, but speech poorly intelligibile. Obesity from 12y. Generalized joint laxity - elbows, hands, knees, pes planovalgus.	Unbalanced genomic rearrangement including deletion of SHANK3 - Pathogenic. Occurred because of father's balanced 14;22 translocation.
3-0049-001	M	Complex	Dysmorphic	Complete agenesis of the corpus callosum with loss of occipital lobe white matter. Bilateral cryptorchidism. Congenital left optic nerve pit - visually insignificant.	Macrocephaly with coarse facial features, wide-spaced teeth, thin upper lip and smooth philtrum, low-set ears, short stature.	Born at 35 weeks. Required gastrostomy tube for feeding from ages 3 months to 5 years. Seizures: onset at 7y; one generalized seizure followed by focal seizures; well controlled on a single medication at 9y10m. Bilateral sensorineural hearing loss with hearing aids from 4y.	De novo 1.8 Mb deletion of 6q25.3 including ARID1B - Pathogenic.
3-0066-001	M	Essential	Nondysmorphic	None	Wide mouth, deep-set finger and toe nails.	Born at 38 weeks: large for gestational age (birth weight 10 pounds); shoulder dystocia. First words with meaning at 12m; no language regression. On examination at 3y9m: diffuse patchy hyperpigmentation of both legs; mild and best visualized with Woods lamp; dermatologic diagnosis of pigmentary mosaicism. At 12y5m: Full Scale IQ=108, listening comprehension standard score=77 (6th centile) and ora…	Maternally inherited 103 Kb deletion of 9q33.1 including ASTN2 and TRIM32 - ASD candidate, Category 2. Mother has two Masters degrees and no neurodevelopmental phenotype. ASD brother is also has the same deletion.
3-0067-000	M	Complex	Dysmorphic	Enlarged cisterna magna, unilateral cryptorchidism.	Long palpebral fissures, smooth philtrum with thin upper lip, wide mouth and full red lips, very pointed chin, large low-set outstanding ears, hypoplastic nasal alae, wide fingernail beds.	Global developmental delay. At 21m: pulling to stand but not walking; 3 single words with meaning. At 2y had otoplasty for protruberant ears. At 3y3m: 100-word vocabulary but mainly used repetitively with occassional verbal requesting. At 6y, nonverbal IQ=100. At 7y11m: finemotor difficulties (e.g. holding pencil, using scissors); knew alphabet but refused to try to learn read.	De novo 252.9 kb deletion of 16q24 region including ANKRD11 - Pathogenic.
3-0075-000	M	Complex	Nondysmorphic	None	Macrocephaly (head circumference +4 standard deviations), sparse scalp hair (parietal regions), hooded eyelids, wide-spaced teeth and missing 3 teeth including 2 upper incisors, left external ear contour abnormality, clinodactyly of one 5th finger, brachdactyly of toes with clinodactyly of 2nd toes and flat deep-set toe nails.	Klinefelter syndrome (46,XXY). Normal early motor milestones. No speech when ASD diagnosed at 2y. Started testosterone replacement at 12y6m. At 15y: Full Scale IQ=84, listening comprehension standard score=69 (2nd centile) and oral expression standard score=74 (4th centile).	1) 46,XXY - Pathogenic. 2) Incidental finding of maternally inherited variant in EDA. Mother also had sparse hair and missing teeth, but no neurodevelopmental phenotype.
3-0133-000	F	Essential	Nondysmorphic	None	Decreased upper segment/lower segment ratio, smooth philtrum.	16p11.2 duplication syndrome. Normal early motor milestones. Speech delayed but used sentences by kindergarten entry. At 12y, printing at a grade 1-2 level. At 13y: height at 5th centile, weight < 5th centile, low body mass index (13.8).	Maternally inherited 864 kb duplication of the 16p11.2 region - Pathogenic. Mother non-ASD.
3-0207-000	M	Essential	Nondysmorphic	None	Midface hypoplasia, outstanding ears [macrocephaly with head circumference +2.5 standard deviations and low frontal hairline - both features present in mother and father]	Loss of a 5-word vocabulary at 13m. Speech re-emerged a few months later. Receptive and expressive language skills delayed at school entry.	Paternally inherited 196 kb deletion of 2p16.3 including NRXN1 - Pathogenic. Father went to school in a special education stream and had pediatric-onset depression.
3-0251-000	M	Essential	Nondysmorphic	None	Smooth philtrum with thin upper lip, unilateral single palmar crease, 7 x 15 cm hypopigmented macule (left lateral chest).	17q12 duplication syndrome. At 4y11m, difficulty with reciprocal conversations.	Paternally inherited 1.44 Mb duplication of 17q12 - Pathogenic. Father stuttered as a child and left school early to work. Father has a strong family history of learning disabilities.
3-0269-000	M	Complex	Dysmorphic	Umbilical hernia requiring repair.	Frontal cowlick with double hair whorl, tall broad forehead, ocular hypertelorism, hypoplastic midface with anteverted nares, smooth philtrum, wide mouth, posteriorly rotated ears, clinodactyly of fifth fingers.	16p11.2 deletion syndrome. Premature birth (born at 28+3 weeks gestation). Spastic cerebral palsy diagnosed at 14m. ASD diagnosed at 3y2m. At 4y8m: attempted IQ and language testing, but no scores could be obtained; the speech/language responses that were given were below a 2-year level. At 6yr7m: nonverbal; body mass index=14.9 (25-50th centile).	Maternally inherited 636 kb deletion of the 16p11.2 region - Pathogenic. Mother: non-ASD but has intellectual disability (Full Scale IQ=60, core lnguage skills at 1st centile). Mother: high body mass index at 37y (32.5).
3-0313-000	M	Complex	Dysmorphic	Anomalous optic nerve heads (no central disc cup, redundent vessels at the disc). Drusen of the left optic nerve (documented at 5y).	Abnormal eyebrows (thick medially, sparse laterally), asymmetric upslanting palpebral fissures, malar hypoplasia, square upturned nose, small mouth with immobile soft palate, dystrophic finger and toenails (all nails were absent at birth).	Severe velopharyngeal insufficiency, speech dyspraxia, asthma. At 3y, loss of a 10-word vocabulary. At 5y7m, using 20 word approximations.	1.6 Mb duplication of 16p13.3 that includes CREBBP (Rubenstein-Taybi syndrome gene) - Likely pathogenic. Absent in mother. Father not available for testing.
3-0338-000	M	Complex	Dysmorphic	Congenital oculomotor apraxia. Atrial septal defect (closed spontaneously) and small fibrous subaortic ridge (nonobstructive).	Abnormal head shape (brachcephaly and frontal/parietal bossing), ocular hypertelorism, midface hypoplasia, large low-set ears, bilateral fifth finger clinodactyly.	Limb hyptonia. Early gross motor delay: sat at 12m, crawled at 14m. At 2y5m: 30 single words with meaning but poor intelligibility. Normal brain magnetic resonance imaging (MRI).	De novo 1.14 Mb deletion of 9q34.3 region - Pathogenic.
3-0360-000	M	Equivocal	Dysmorphic	None	Double hair whorl, prominent philtrum, ear aysmmetry (right ear smaller and more posteriorly rotated), bilateral fifth finger clinodactyly with small hands, short stature.	Global developmental delay. At 8y3m: Full Scale IQ=86, listening comprehension standard score=79 (8th centile), oral expression standard score=71 (3rd centile). At 8y3m, speaking at home but not at school.	Maternally inherited 1.28 Mb deletion of chromosome 20, encompasses > 25 genes including TBC1D20 - Likley Pathogenic.
3-0368-000	M	Complex	Nondysmorphic-False negative	Patent ductus arteriosus (closed spontaneously). Nodular heterotopia of the frontal lobe of the brain.	Macrocephaly, frontal cowlick, long palpebral fissures, midface hypoplasia, wide mouth.	Seizures. Hypertrophic cardiomyopathy - resolved and attributed to insulin-dependent diabetes mellitus (IDDM) during pregnancy. At 6y3m, Full Scale IQ=98, listening comprehension standard score =91 (27th centile), oral expression standard score=87 (19th centile). At 6y3m, following a regular cirriculum at school with minimal assistance and strong reading skills.	De novo 488.8 Kb deletion of chromosome 2 including NRXN1 - Pathogenic.
3-0391-000	M	Complex	Nondysmorphic-False negative	Complex pineal gland cyst.	Double hair whorl, brachycephaly, upslanting palpebral fissures, short smooth philtrum and thin upper lip, very deep-set finger and toenails.	Phelan-McDermid syndrome. At 12y: Full Scale IQ=59, listening comprehension standard score=41 (<0.1 centile, 4-year level), oral expression standard score=54 (0.1 centile, 5y2m level).	Phelan-McDermid syndrome due to de novo 507 kb deletion of 22q13 region including SHANK3 - Pathogenic.
3-0392-000	F	Complex	Dysmorphic	Bilateral vesicoureteral reflux (ureteric reimplantation surgery at 5y)	Macrocephaly, coarse hair with double hair whorl and low frontal and posterior hairlines, short forehead with prominent glabellar region, ocular hypertelorism with long palpebral fissures, short smooth philtrum, large fleshy ears with attached lobules, cross bite, cubitus valgus, large feet with mild cutanoues 2-3 toe syndactyly.	Phelan-McDermid syndrome. Global developmental delay and hypotonia (walked at 21m), bipolar disorder (diagnosed at 17y), morbid obesity/hyperphagia. At 22y: on medications for hypertension and bipolar disorder; requiring constant supervision. At 22y: Full Scale IQ=51, listening comprehension standard score=40 (3y2m level), oral expression standard score=40 (3y3m level).	Phelan-McDermid syndrome due to de novo 1.18 Mb deletion of 22q13 region including SHANK3 - Pathogenic.
3-0406-000	M	Complex	Nondysmorphic	Left microphthalmia with abnormality of left optic nerve. Very large patent ductus arteriosus (born at 28+1 weeks gestation, failed attempts at medical closure, ductus surgically ligated at 4 1/2 weeks).	Brachycephaly, left palpebral fissure shorter and narrower than right with ocular hypertelorism, low-set ears.	16p11.2 deletion syndrome. Born at 28+1 weeks gestation. Appropriate for gestational age. Resusitated at birth: intubated for four days; on dopamine infusion for three days; stayed in neonatal intensive care unit for first 4 weeks of life. No early motor delay. Single words with meaning at 5y. Using sentences by 6y. Small congential hemangioma of the back.	711 kb deletion of the 16p11.2 region - Pathogenic. Mother mosaic for the deletion (25-30% in blood by fluorescent in situ hybridization testing). Mother non-ASD, but taking medications for bipolar disorder and anxiety disorder.
3-0437-000	M	Complex	Dysmorphic	Absent corpus callosum. Ingunial hernia and hydrocoele requiring surgical repair.	Macrocephaly, low frontal and posterior hairlines with thick coarse hair, ear asymmetry with hypoplasia left superior crus and large left ear, dental abnormalities (wide-spaced upper and lower incisors, 3 canines abnormally placed and 4th canine absent), deep-set brittle finger and toe nails with large feet.	22q11.2 duplication syndrome. At 11y9m: had vocal and motor tics; taking low-dose Respiridone. At 12y6m, tall stature and obesity: height=173 cm (>95th centile), body mass index=27.9 (>95th centile), head circumference +3 standard deviations. At 12y10m: Full Scale IQ=108, oral expression standard score=101 (53rd centile); met criteria for former diagnosis of Asperger syndrome.	Paternally inherited 3.15 Mb duplication of the 22q11.2 region - Pathogenic. Father: non-ASD but had academic difficulty; diagnosed with anxiety disorder at 37y and taking low-dose respiridone.
3-0440-000	M	Essential	Nondysmorphic	None	Macrocephaly with parietal bossing (at 4y2m head circumference +3.5 standard deviations), large ears, small epicanthal folds.	1q21.1 duplication syndrome. Born to 16y G1P0 mother and 16y old father. Appropriate for gestational age, but initial failure to thrive with normal weight again by 6m. At 3y, no communicative speech (all echolalia and gibbersih). Using short sentences by 4y2m.	Maternally inherited 1.37 Mb duplication of the 1q21.1 region - Pathogenic. At 21y, mother had no neurodevelopmental phenotype apart from delayed early motor milestones (walked at 3y). Mother did well academically in high school and was successfully pursuing a University degree .
3-0460-000	M	Equivocal	Dysmorphic	None	Macrocephaly, narrow palpebral fissures, large feet with dystrophic great toe nails and brachdactyly of toes, bilateral fifth finger clinodactyly.	No communicative speech at 4y4m. Obesity - at 7y5m: height=132.5 (90th centile), weight=48.8 kg (> 97th centile), body mass index=23.8 (>>95th centile), head circumference +2.5 standard deviations. At 7y6m, no IQ scores could be obtained, listening comprehension standard score=40 (<0.1%, 2y2m level), oral expression standard score=48 (<0.1%, 2y7m level).	De novo 6.4 Mb deletion of 8p23.1-23.3 region - Likely Pathogenic.
3-0477-000	M	Complex	Dysmorphic	None	Macrocephaly with prominent forehead (head circumference +5 standard deviations at 8y5m), synophyris, short philtrum, abnormal ears with thick superior helices, brachydactyly (hands), brachdactyly of toes with left 2-3 toe syndactyly.	Smith-Magenis syndrome. Hypotonia. Sat unsupported at 18m; pincer grasp at 3y4m. At 8y5m, vocabulary of 30 words/word approximations with severely interrupted sleep and maladaptive behaviors . At 8y5m, height=142.5 (95th centile), weight=60.6 kg (>>95th centile), body mass index=29.8 (>> 95th), head circumference=60 cm (+5 standard deviations).	Smith Magenis syndrome (SMS) due to de novo 3.86 Mb deletion of 17p11.2 region - Pathogenic.
3-0602-000	F	Complex	Dysmorphic	None	Short stature, narrow deep-set palpebral fissures, triangular nose with broad nasal root/bridge and with nasal tip extending beyond the columella, short smooth philtrum, wide mouth with dental anomalies (ridged incisors, dental crowding), small hands with tubular digits, small feet with brachydactyly and some proximally placed toes.	At 31y: on fluoxetine for a long-standing anxiety disorder; fine motor incoordination. At 31y: height=144 cm (< 3rd centile, mean height for an 11-year-old female), weight=47.8 kg (10th centile), body mass index=23.1, head circumference at -1 standard deviations; sloping shoulders with scoliosis. At 31y5m: Full Scale IQ=62, listening comprehension standard score=52 (<0.1%, 6y2m level), oral expre…	1) De novo 2.05 Mb duplication of 5q14.3 region including MEFC2 - ASD candidate, Category 2. 2) Paternally inherited tandem repeat expansion in NCOR2 - ASD Candidate, Category 3. Father has no neurodevelopmental phenotype; graduated from high school with no academic difficulty; employed as a supervisor at a supply company.
3-0603-000	M	Equivocal	Nondysmorphic	None	Macrocephaly (head circumference +4.5 standard deviations at 33y), narrow palpebral fissures with deep-set eyes, wide mouth, large ears, thin deep-set finger and toe nails.	At 30y, depression and suicide attempt leading to diagnosis of ASD; met criteria for Asperger syndrome. At 29y diagnosed with chronic atrial fibrillation. At 32y diagnosed with early dilated cardiomyopathy (left ventricular ejection fraction 42%). At 33y: height=183.5 cm (75-90th centile), weight=114 kg, body mass index=34, head circumference=62 cm (+4.5 standard deviations).	2.06 Mb duplication of 9q34.3 region - Likely Pathogenic, inheritance unknown.
3-0608-000	M	Complex	Dysmorphic	Ventricular septal defect.	Brachycephaly, short upslanting palpebral fissures, flat midface , left bridged palmar crease, right fifth finger clinodactyly, small feet, pectus excavatum deformity.	Down syndrome. Fetal hydrops on ultrasound at 30 weeks gestation. Born at 32+5 weeks by emergency ceasaren section for progressive polyhydramnios. Hydrothorax requiring bilateral chest tubes at delivery. Persistent chronic atelectasis of lungs leading to two prolonged pediatric intensive care unit admissions by age 3y. At 3y6m, persistent hypotonia and no communicative speech.	Karyotype: 47, XY + 21 - Pathogenic
3-0624-000	M	Complex	Dysmorphic	Micropenis, left esotropia.	Narrow palpebral fissues with epicanthal folds and hooded eyelids, tubular nose, tapered fingers with distal digital hypoplasia.	22q11.2 deletion syndrome. Used single words with meaning at 12m, followed by language regression. Diagnosed with ASD and attention deficit hyperactivity disorder at 11y10m. Stimulant medication prescribed at diagnosis and still taking Ritalin at 15y. By 15y also diagnosed with an anxiety disorder and morbid obesity (body mass index=49.2). At 12y, Full Scale IQ=76, reading comprehension standard …	2.58 Mb deletion of 22q11.2 region - Pathogenic, inheritance unknown.
3-0774-000	F	Complex	Dysmorphic	Ectopic thyroid (small rudimentary thyroid tissue just below the chin).	Short frontally bossed forehead with low frontal hairline, supraorbital hypoplasia with medially flared eyebrows, almond-shaped palpebral fissures, small hands with striking bilateral fifth finger clinodactyly, small feet, inferior pectus excavatum deformity.	Diagnosed with congenital hypothyroidism at 11 months (newborn screening for hypothyroidism was normal due to rudimentary thyroid tissue); no thyroid replacement until 11m. Global developmental delay: walked independently at 2y6m, nonverbal at 5y2m. At 5y10m: attempted IQ and speech testing but no scores could be obtained; Vineland Adaptive Behavior Composite standard score=50.	Paternally inherited 54.6 kb deletion of 5p12.2 including CTNND2 - ASD candidate gene, Category 2. Proband's father has Full Scale IQ of 70, with receptive and expressive language skills at a 10 1/2 year - 11 year level. Father was treated with stimulant medication for attention deficit hyperactivity disorder as a child.
3-0027-000	M	Equivocal	Nondysmorphic	None	Two frontal cowlicks, broad forehead/brachycephaly, long downslanting palpebral fissures, high arched palate with dental crowning, minor pectus excavatum.	At 13m, regression of eye contact and a 3-word vocabulary. At 7y8m, Full Scale IQ=95, listening comprehension standard score=78 (7th centile), oral expression standard score=86 (18th). Large and small joint laxity (especially hands, elbow, knees) meeting criteria for Ehlers-Danlos syndrome type III (benign joint hypermobility syndrome). At 12y: met criteria for former diagnosis of Asperger syndro…	Maternally inherited nonsense variant in SLITRK5 - ASD candidate, category 2. Variant is present in the proband's brother who also has a high functioning form of ASD. ASD brother at 6y6m: Full Scale IQ=103, listening comprehension standard score=87 (19th centile), oral expression standard score=92 (30th centile). Mother has no neurodevelopmental phenotype and has two professional degrees.
3-0059-000	M	Essential	Nondysmorphic	None	Distally tapered fingers with long nail beds.	Used single words with meaning at 12m; no language regression. Treated with respiridone for agression from elementary school to 14y. At 16y10m: low body mass index (16.36, < 5th centile): height at 3rd centile, weight=42.4 kg (< 3rd centile), head circumference -1.5 standard deviations. At 16y10m: straight A-student in regular cirriculum; met criteria for former diagnosis of Asperger syndrome; ha…	Maternally inherited frameshift variant in exon 2 of SLITRK5 - ASD candidate, category 2 . Mother: high school education with no history of academic difficulty; no neurodevelopmental phenotype.
3-0167-000	M	Essential	Nondysmorphic	None	Macrocephaly (head circumference +3 standard deviations at 9y5m).	At 12m, loss of a 20-word vocabulary and deterioration of eye contact; speech never regained. Chronic diarrhea from age 3y6m with negative investigations; diagnosed with a functional bowel disorder. Started Respiridone at 8y for self-injurious behavior. At 9yr5mth: nonverbal and requiring constant 1:1 supervision; attempted IQ and language testing, but no scores could be obtained.	1) Maternally inherited frameshift variant in CNTN6 - ASD candidate gene, category 2. 2) Maternally inherited frameshift variant in ULK4 - ASD candidate gene, category 2. Mother has post-secondary education. Mother's only neuropsychiatric problem was post-partum depression after delivery of the proband.
3-0172-000	M	Essential	Nondysmorphic	None	None	Joint laxity (small joints of the hands, mildly hyperextended knees). Regressive onset ASD. At 20m, no communicative speech.	Maternally inherited nonsense variant in PER2 - ASD candidate category 2. Mother employed as a nurse and has two males relatives with ASD.
3-0213-000	M	Essential	Nondysmorphic	None	Hyperteloric with bilateral epicanthal folds, flat nasal root and bridge, outstanding ears.	Regression of language and social interaction skills at 18m. Gross motor delay: walked at 17m, unable to kick a ball at 37m. At 3y9m: no speech; IQ and language testing attempted, but no scores could be obtained.	1) Nonsense variant in HDC - ASD candidate gene category 2, inheritance unknown. 2) Tandem repeat expansion in TACR1 - ASD candidate gene, category 3, inheritance unknown
3-0328-000	M	Complex	Dysmorphic	Hypolastic genitalia with retractile testes (at 8y).	Abnormal frontal hairline (frontal upsweep), ocular hypotelorism with almond-shaped palpebral fissures and deep-set eyes, smooth philtrum, bifid uvula, large ears, large hands with distally tapered digits, large feet.	Obesity: at 8y, height at 95th centile, weight=45.5kg (>>95th centile) and head circumference at the mean. Delayed early milestones: walked at 2y, single words with meaning at 3y. At 10y5m: Full Scale IQ=85; listening comprehension standard score=75 (5th centile; oral expression standard score=83 (13th centile); reading well but with low reading comprehension.	Paternally inherited frameshift variant in CIC - ASD candidate gene, category 1. Father: healthy 39 year old nurse; non-ASD. Father has three relatives with well-controlled seizure disorders and no obvious intellectual disability.
3-0419-000	M	Essential	Nondysmorphic	None	Dolichocephaly, deeply grooved philtrum.	Conceived after 4 years of infertility; mother took femera for ovulation induction. Regression of expressive language from 12 months to 15 months. Speech re-emerged at 3y. At 3y5m, 5 single words with meaning. No early gross motor delay; walked at 13m. At 15m, delayed fine motor skills. Obesity: at 3y5m height at 90th centile, weight=23.6 kg (>>95th centile), body mass index=21.8 (>> 95th centile…	Paternally inherited nonsense variant in ULK4 - ASD candidate gene, category 2. Father: left school in grade 11; some reading difficulty but owns/runs a small business.
3-0446-000	M	Essential	Nondysmorphic	None	Tall forehead.	Meets criteria for former diagnsis of Asperger syndrome. Normal speech and language assessment at 3y9m. At end of Kindergarten year, reading at grade 2 level. At 6y4m: Full Scale IQ=115, listening comprehension standard score=88 (21st centile), oral expression standard score=100 (50th centile). Walked independently at 9.5 months. Poor sleep with night terrors; resolved spontaneously at 4y. At 6y5…	Maternally inherited frameshift variant in NOTCH3 - ASD candidate gene, category 2. Mother employed as a teacher and no neurodevelopmental phenotype. Mother's 12-year-old son by previous relationship: attention deficit hyperactivity disorder (on stimulant medication); dyslexia; advanced expressive language skills (at age 9 years expressive language was at a 19-year-old level).
3-0466-000	M	Essential	Nondysmorphic	None	Bilateral epicanthal folds, smooth philtrum, right single palmar crease.	Conceived after 2 years of infertility and within several months of maternal surgery for endometrosis. At 2y, no speech. Two generalized seizures at 2y. Maintained on an antieplipetic until 3y for persistently abnormal electroencephalograms. At 6y5m, no recurrence of seizures. At end of Kindergarten year, 1 year behind academically. At 5y2m, receptive language at 2nd centile and expressive commun…	Paternally inherited splice site variant in ULK4 - ASD candidate gene, category 2. Father: required special education until mid-elementary school; completed several years of post-secondary education in a trade; history of oligospermia.
3-0467-000	M	Equivocal	Dysmorphic	None	Thick hair with low frontal hairline, short philtrum, large upper central incisons, low-set ears with prominent lobules, small hands with distally tapered fingers.	Single words acquired on time but at 3y5m still only used a few single words with meaning. Aggressive behavior: Respiridone prescribed at 6y and still on this medication at 14y5m with good behavioral control. At 14y5m: speaking in full sentences with significant social rigidity; following an alternate grade 9 cirriculum except some regular cirriculum for math because of strong academic skills in …	De novo frameshift variant in DYNC1H1 - ASD candidate variant, category 1.
3-0469-000	F	Equivocal	Nondysmorphic	Ventricular septal defect (VSD).	Double hair whorl, frontal bossing, supraorbital hypoplasia, short stature.	Started using single words with meaning at 3y10m. At 5y10m, Full Scale IQ=121, listening comprehension standard score=119 (90th centile), oral composite standard score=121 (91st centile). At 4y8m: height=96cm (< 3rd centile); small and large joint laxity (Beighton hypermobility score 8/9), consistent with Ehlers-Danlos syndrome type III (benign joint hpyermobility syndrome). Father also had Beigh…	Maternally inherited frameshift variant in CNTN6 - ASD candidate gene, category 2. Mother: no neurodevelopmental phenotype; employed as a pharmacist. Mother has a paternal uncle with motor tics and social difficulties. Mother also has a paternal 5th degree relative (male) with high functioning ASD.
3-0174-000	M	Equivocal	Nondysmorphic	None	High frontal hairline with double hair whorl, long downslanting palpebral fissures, wide space between upper central incisors with two supernumerary canines, bilateral cutaneous 2-3 toe syndactyly (1/2 to 3/4 of interdigital space).	Born at 30+1 weeks gestation; intubated and ventilated for four days; 6-week neonatal intensive care unit stay. At 2y, loss of a 20-word vocaculary. Using single words again by 2y9m. At 3y10m, verbally requesting using simple sentences. At 7 years: electroencephalograms showed persistent focal epilpetiform discharges from the left central region; brain magnetic resonance imaging (MRI) normal. No …	Paternally inherited 287 kb duplication of Yq11 including NLGN4Y - ASD candidate, category 2. Father: no neurodevelopmental phenotype; post-secondary education as an electronic engineer and employed in this field.
3-0730-000	M	Complex	Dysmorphic	Two-vessel umbilical cord.	Frontal bossing with midface hypoplasia, wide nasal tip and nasal alae, wide mouth with full lips, pectus excavatum deformity, bilateral 5th finger clinodactyly, deep-set toe nails, shallow sacral dimple.	Conceived after 7 rounds of intrauterine insemination using donor sperm. Early motor delay: rolled at 6m, sat at 9m, walked independently at 18m. At 3y, poor balance and coordination. At 6y5m: academic skills on par with Kindergarten peers; Full Scale IQ=112; verbal IQ=120; listening comprehension standard score=117 (87th centile).	8kb tandem duplication of 9q21.3 including ANXA1 - ASD candidate category 2, inheritance unknown.
3-0209-000	M	Essential	Nondysmorphic	Choriod fissure cyst of right temporal lobe.	None	Language regression: loss of 6-word vocabulary by 18m. At 3y7m: nonverbal IQ=95, listening comprehension standard score=85 (16th centile), oral expression standard score=69 (2nd centile). At 10y, good academic and reciprocal conversation skills, but high anxiety levels. Proband has a paternally inherited Pathogenic variant in SDHB (being screened clinically for manifestations of Hereditary Pheoch…	Paternally inherited complex structural variant involving chromosome 10. Templated sequence insertion of NMP1 cDNA into intron of FGFR2 - ASD candidate, category 1. Father: unusually shy as a child; successfuly completed post-secondary education in a trade.
3-0439-000	M	Equivocal	Nondysmorphic	None	Prominent metopic suture, long upslanting palpebral fissures (feature present in father), wide flat nasal bridge/root, smooth philtrum, wide-spaced upper and lower incisors (feature present in mother), outstanding ears.	Used single words with meaning at 15m. No early motor delays. At 6y6m: in grade 1 with academic skills on par except penmanship with was at pre-Kindergarten level; good reciprocal conversation skills but tendancy to perseverate on topics. At 6y6m: Full Scale IQ=108, listening comprehension standard score=97 (42nd centile), oral expression standard score=91 (27th centile).	Paternally inherited complex structural variant involving chromosomes 11 and 16. Templated sequence insertion of last intron and exon of GLIS2 into intron 14 of PHF21A. ASD candidate - category 1. Father: completed two years of University education; no neurodevelopmental phenotype.
3-0728-000	M	Complex	Dysmorphic	None	Macrobrachycephaly with widow's peak frontal hairline, ocular hypertelorism with long palpebral fissures, short nose with hypoplastic nares, ear asymmetry, long fingers with interdidital webbing and spatulate finger tips, interdigital webbing of the toes.	At 7m, incidentally diagnosed with 1st degree atrioventricular heart block.Walked at 15m. At 2y, linking words, but then developed periods of not speaking for days at a time. At 4y11m normal receptive and expressive language skills. By 10y: diagnosed with attention deficit disorder and an anxiety disorder; on medication for episodic aggression. At 10y, in grade 5 with grade 2 math skills and low …	Maternally inherited complex structual variant involving chromosome 10. Templated sequence insertion of NMP1 cDNA into intron of FGFR2 - ASD candidate, category 1. Mother employed in the service industry.
3-0713-000	M	Equivocal	Nondysmorphic	None	Macrobrachycephaly (head circumference +5 standard deviations at 6y), long palpebral fissures, hands had doughy texture with clinodactyly of the 5th fingers and dimples over all metacarpal phalyngeal joints.	Born to 35-year-old mother and 56-year-old father. Uncomplicated delivery at 40 weeks gestation; large for gestational age (birth weight 10 pounds 2 ounces, macrocephalic at birth). Loss of a 10-word vocabulary at 18m; speech reemerged at 24m; verbally requesting by 3y5m. In Kindergarten, academic skills on par with peers. At 5y11m: Full Scale IQ=117, listening comprehension standard score=107 (6…	Maternally inherited tandem repeat expansion in BICC1 - ASD candidate, Category 3. Mother: graduated from high school and employed in the service industry; diagnosed with depression at 26y; at 40y had been on antidepressant since diagnosis and depression well controlled.
3-0456-000	M	Essential	Nondysmorphic	None	None	One febrile seizure at 26m with two normal follow-up electroencephalograms; at 4y, no further seizures. No gross or fine motor delay: crawled at 10m, walked at 15m. Diagnosed with gastroeosophageal reflux at 2y. At 4y, no speech and no history of language regression. At 4y: nonverbal IQ and speech/language testing attempted, but no scores could be obtained; understood a few simple words; communic…	Inherited tandem repeat expansion in FGF14 - ASD candidate, Category 3. Mother also carries an FGF14 repeat expansion. Mother: post-secondary education in a trade; no neurodevelopmental phenotype. Father (32y): post-secondary education; employed in the military; long-standing social differences with features of obessive compulsive disorder and some repetitive behaviors; his father and two brother…
3-0020-000	F	Equivocal	Dysmorphic	None	Frontal cowlick, narrow palpebral fissures, wide mouth with wide-spaced teeth, bilateral cutaneous 2-3 toe syndactyly with brachydactyly of the toes, cubitus valgus.	Followed a regular cirriculum at school and graduated from high school at 18y, but not capable of living independently as an adult due to level of social impairment. At 40y, core language standard score=117 (87th centile) and expressive language standard score=112 (79th centile).	Inherited tandem repeat expansion in BCL2L11 - ASD candidate, Category 3. Both parents carry a BCL2L11 repeat expansion. Mother: employed in a management occupation. Father: retired school teacher. Neither parent has a neurodevelopmental phenotype.
*Complex and Equivocal ASD were combined for analysis as a single "Dysmorphic" group. Essential ASD was redefined as Nondysmorphic ASD.

## Sheet: SupData 8
Supplementary Data 8: Prevalence of ASD variants in morphologic subtypes of ASD in the discovery cohort
global	type*	coefficient	95% CI coefficient lower bound	95% CI coefficient upper bound	pvalue	BHFDR	Test*	PvalueRange	FDRRange
gene_count	deletion >10kb	0.501205	0.162514	1.00308	0.00158701	0.00317402	2 subtypes	< 0.01	<0.05
gene_count	duplication >10kb	0.0457908	-0.197264	0.302303	0.702215	0.806462	2 subtypes	NotSignificant	NotSignificant
gene_count	deletion >10kb	0.480495	0.205642	0.845043	0.000270884	0.00088	0.00108354	< 0.01	<0.05
gene_count	duplication >10kb	0.02488	-0.191494	0.226868	0.806462	0.806462	3 subtypes	NotSignificant	NotSignificant
variants	denovo lof	0.0498209	-0.016479	0.116121	0.138666	0.554666	2 subtypes	NotSignificant	NotSignificant
variants	denovo tier1_ms	0.0221677	-0.0437976	0.0881329	0.507837	0.665791	2 subtypes	NotSignificant	NotSignificant
variants	denovo tier2_ms	0.0393984	-0.0254093	0.104206	0.230933	0.577332	2 subtypes	NotSignificant	NotSignificant
variants	denovo lof	0.168876	-0.091244	0.427724	0.199678	0.57051	3 subtypes	NotSignificant	NotSignificant
variants	denovo tier1_ms	0.109577	-0.15862	0.373141	0.419008	0.665791	3 subtypes	NotSignificant	NotSignificant
variants	denovo tier2_ms	0.145844	-0.10921	0.398449	0.259938	0.57764	3 subtypes	NotSignificant	NotSignificant
variants	rare lof	-0.063042	-0.313682	0.184485	0.618011	0.665791	2 subtypes	NotSignificant	NotSignificant
variants	rare tier1_ms	-0.106665	-0.405106	0.176775	0.458507	0.665791	2 subtypes	NotSignificant	NotSignificant
variants	rare tier2_ms	-0.0604584	-0.309971	0.185719	0.628642	0.665791	2 subtypes	NotSignificant	NotSignificant
variants	rare lof	-0.0717456	-0.316261	0.1692	0.560284	0.665791	3 subtypes	NotSignificant	NotSignificant
variants	rare tier1_ms	-0.128992	-0.41724	0.141377	0.350715	0.637664	3 subtypes	NotSignificant	NotSignificant
variants	rare tier2_ms	-0.0721588	-0.313878	0.165459	0.550791	0.665791	3 subtypes	NotSignificant	NotSignificant
*two subtype comparison (i.e. combining complex and equivocal ASD) was conducted for increased power. Three subtype comparison was examined to see if gene sets/regions would be missed when sacrificing phenotypic resolution for power.
*Tier 1 and 2 missense variants are consist of all or only predicted damaging missense variants, respectively, as defined in Yuen, et al., 2016
*Two-sided likelihood ratio tests were performed with permutation-based FDR done for the multiple testing correction.

## Sheet: SupData 9
Supplementary Data 9: Prevalance of SNVs, indels and CNVs in 43 genesets among ASD subtypes in the discovery cohort
geneset	type	coefficient	95% CI coefficient upper bound	95% CI coefficient lower bound	pvalue	permFDR	Test*
blueModule	deletion > 10kb	0.514815	1.00245	0.16533	0.425346	0.659611	Two subtype comparison
blueModule	duplication > 10kb	0.0842846	0.358634	-0.156079	0.503035	0.717905	Two subtype comparison
BspanHM_lg2rpkm3.21	deletion > 10kb	0.352407	0.753207	0.0762271	0.633016	0.73613	Two subtype comparison
BspanHM_lg2rpkm3.21	duplication > 10kb	0.0925542	0.352647	-0.145467	0.357147	0.659611	Two subtype comparison
BspanLA_lg2rpkm.MIN	deletion > 10kb	0.359587	0.70895	0.0791187	0.812121	0.85336	Two subtype comparison
BspanLA_lg2rpkm.MIN	duplication > 10kb	-0.256481	0.0144907	-0.578526	0.00094702	0.042	Two subtype comparison
BspanML_lg2rpkm0.93	deletion > 10kb	0.40985	0.798019	0.0929828	0.704731	0.778625	Two subtype comparison
BspanML_lg2rpkm0.93	duplication > 10kb	0.116009	0.399232	-0.122158	0.198396	0.421187	Two subtype comparison
BspanVH_lg2rpkm4.74	deletion > 10kb	0.62416	1.30609	0.165041	0.556166	0.717905	Two subtype comparison
BspanVH_lg2rpkm4.74	duplication > 10kb	0.117377	0.407621	-0.126227	0.196174	0.421187	Two subtype comparison
ExprNov_BrainFeAd_sp	deletion > 10kb	0.399137	0.757817	0.105396	0.294319	0.501588	Two subtype comparison
BspanLA_lg2rpkm.MIN	duplication > 10kb	-0.221952	0.0270235	-0.523719	0.0015557	0.132294	Three subtype comparison
FMR1_Targets_Ascano	deletion > 10kb	0.577845	1.0383	0.234701	0.0554482	0.202	Two subtype comparison
FMR1_Targets_Ascano	duplication > 10kb	0.127262	0.400224	-0.11144	0.247962	0.501588	Two subtype comparison
FMR1_Targets_Darnell	deletion > 10kb	0.678417	1.36117	0.23197	0.117868	0.281143	Two subtype comparison
FMR1_Targets_Darnell	duplication > 10kb	0.121118	0.416721	-0.123055	0.280931	0.501588	Two subtype comparison
Fu_etal_183ASD	deletion > 10kb	0.427371	0.934601	0.125852	0.214501	0.421187	Two subtype comparison
Fu_etal_183ASD	duplication > 10kb	0.0545615	0.312407	-0.200943	0.802125	0.85336	Two subtype comparison
Ilmn_BM.log2fpkm	deletion > 10kb	0.403036	0.73689	0.127165	0.555596	0.717905	Two subtype comparison
Ilmn_BM.log2fpkm	duplication > 10kb	0.14096	0.425856	-0.104442	0.178734	0.421187	Two subtype comparison
Kaplanis_etal_285DDD	deletion > 10kb	2.8547	NA	-9.72111	0.0985386	0.267917	Two subtype comparison
Kaplanis_etal_285DDD	duplication > 10kb	0.147693	0.445951	-0.101907	0.239381	0.501588	Two subtype comparison
LoF_intolerance	deletion > 10kb	0.696859	1.30069	0.259035	0.0567841	0.202	Two subtype comparison
LoF_intolerance	duplication > 10kb	0.075182	0.335809	-0.163048	0.571301	0.73613	Two subtype comparison
Neurof_GoEnsheathmentOfNeurons	deletion > 10kb	0.240339	0.632973	-0.0192209	0.48918	0.707947	Two subtype comparison
Neurof_GoEnsheathmentOfNeurons	duplication > 10kb	0.0215045	0.267645	-0.266384	0.906358	0.950615	Two subtype comparison
Neurof_GoNervSysDev_CNS	deletion > 10kb	0.307228	0.651613	0.0374901	0.616902	0.73613	Two subtype comparison
Neurof_GoNervSysDev_CNS	duplication > 10kb	0.0701073	0.321041	-0.171286	0.664314	0.778625	Two subtype comparison
Neurof_GoNervSysDev	deletion > 10kb	0.499693	0.895163	0.194527	0.123915	0.281143	Two subtype comparison
Neurof_GoNervSysDev	duplication > 10kb	-0.0410026	0.20449	-0.327963	0.455736	0.707947	Two subtype comparison
ExprNov_BrainFeAd_sp	duplication > 10kb	0.281406	0.61169	0.0103788	0.0060957	0.114	Two subtype comparison
Neurof_GoNervTransm	duplication > 10kb	-0.00203293	0.236541	-0.247227	0.776877	0.85336	Two subtype comparison
Neurof_GoNeuroGenesis	deletion > 10kb	0.56264	1.02171	0.228993	0.0481197	0.202	Two subtype comparison
Neurof_GoNeuroGenesis	duplication > 10kb	0.0783044	0.333883	-0.163154	0.593064	0.73613	Two subtype comparison
Neurof_GoNeuronBody	deletion > 10kb	0.385995	0.805372	0.103878	0.224343	0.421187	Two subtype comparison
Neurof_GoNeuronBody	duplication > 10kb	0.0764659	0.339992	-0.161112	0.608762	0.73613	Two subtype comparison
Neurof_GoNeuronDeath	deletion > 10kb	0.481931	1.13115	0.124718	0.0418009	0.202	Two subtype comparison
Neurof_GoNeuronDeath	duplication > 10kb	0.115239	0.383105	-0.126895	0.385911	0.659611	Two subtype comparison
Neurof_GoNeuronProj	deletion > 10kb	0.61019	1.09322	0.259049	0.0312013	0.2005	Two subtype comparison
Neurof_GoNeuronProj	duplication > 10kb	0.0292296	0.276257	-0.22051	0.947133	0.950615	Two subtype comparison
Neurof_GoSynaptic	deletion > 10kb	0.474011	0.813764	0.195219	0.0661514	0.209	Two subtype comparison
Neurof_GoSynaptic	duplication > 10kb	-0.11672	0.124894	-0.397901	0.11162	0.281143	Two subtype comparison
Neurof_GoNervTransm	deletion > 10kb	0.593335	1.0413	0.257852	0.0230361	0.1864	Two subtype comparison
Neurof_KeggSynaptic	duplication > 10kb	0.0373881	0.278143	-0.205855	0.908222	0.950615	Two subtype comparison
Neurof_GoNeuroGenesis	de novo tier2_ms	0.541822	0.991147	0.217763	0.00132846	0.0843173	Two subtype comparison
Neurof_PathwaysAxonG	duplication > 10kb	-0.00504953	0.236516	-0.2652	0.837345	0.906077	Two subtype comparison
Neurof_GoNeuroGenesis	denovo tier2_ms	0.427226	0.69799	0.179106	0.00143056	0.0896346	Three subtype comparison
Neurof_UnionInclusive	duplication > 10kb	-0.0465626	0.195505	-0.320402	0.317539	0.659611	Two subtype comparison
Neurof_GoNeuronProj	deletion > 10kb	0.645184	1.04606	0.339483	0.00347923	0.144529	Three subtype comparison
Neurof_UnionStringent	duplication > 10kb	-0.0489843	0.190314	-0.308952	0.273434	0.501588	Two subtype comparison
PhHs_MindFun_ADX	deletion > 10kb	0.320805	0.770981	0.0454439	0.296441	0.5658	Two subtype comparison
PhHs_MindFun_ADX	duplication > 10kb	-0.200201	0.0500565	-0.498907	0.0534523	0.423	Two subtype comparison
PhHs_MindFun_All	deletion > 10kb	0.234358	0.514919	-0.00682657	0.579654	0.689615	Two subtype comparison
PhHs_MindFun_All	duplication > 10kb	-0.0558732	0.180909	-0.319668	0.323142	0.5658	Two subtype comparison
PhHs_NervSys_ADX	deletion > 10kb	0.537146	1.13763	0.0905343	0.467096	0.637455	Two subtype comparison
PhHs_NervSys_ADX	duplication > 10kb	-0.091477	0.148209	-0.358715	0.167023	0.464571	Two subtype comparison
PhHs_NervSys_All	deletion > 10kb	0.415445	0.850484	0.099076	0.912976	0.921286	Two subtype comparison
PhHs_NervSys_All	duplication > 10kb	0.0665585	0.337167	-0.173977	0.673336	0.921286	Two subtype comparison
PhMm_Aggr_CardvascMuscle_all	deletion > 10kb	0.452008	0.832671	0.143994	0.371017	0.5658	Two subtype comparison
PhMm_Aggr_CardvascMuscle_all	duplication > 10kb	0.157013	0.443082	-0.0845987	0.109815	0.464571	Two subtype comparison
PhMm_Aggr_DigestHepato_all	deletion > 10kb	0.441174	0.82949	0.129753	0.265312	0.5658	Two subtype comparison
PhMm_Aggr_DigestHepato_all	duplication > 10kb	0.0259034	0.268623	-0.217575	0.936215	0.946857	Two subtype comparison
PhMm_Aggr_EndoExocrRepr_all	deletion > 10kb	0.511975	0.992259	0.173032	0.22103	0.5658	Two subtype comparison
PhMm_Aggr_EndoExocrRepr_all	duplication > 10kb	0.150033	0.415369	-0.0890317	0.159421	0.464571	Two subtype comparison
PhMm_Aggr_HematoImmune_all	deletion > 10kb	0.538766	1.05142	0.141282	0.613496	0.689615	Two subtype comparison
PhMm_Aggr_HematoImmune_all	duplication > 10kb	0.0457623	0.28706	-0.192857	0.882274	0.921286	Two subtype comparison
PhMm_Aggr_IntegAdipPigm_all	deletion > 10kb	0.480988	0.867296	0.17124	0.217224	0.5658	Two subtype comparison
PhMm_Aggr_IntegAdipPigm_all	duplication > 10kb	0.147639	0.401352	-0.0906503	0.21619	0.464571	Two subtype comparison
PhMm_Aggr_Sensory_all	deletion > 10kb	0.468641	0.929531	0.142036	0.223766	0.5658	Two subtype comparison
PhMm_Aggr_Sensory_all	duplication > 10kb	0.242761	0.541747	-0.0131922	0.0375081	0.423	Two subtype comparison
PhMm_Aggr_SkeCranioLimbs_all	deletion > 10kb	0.514739	1.02969	0.164134	0.36033	0.5658	Two subtype comparison
PhMm_Aggr_SkeCranioLimbs_all	duplication > 10kb	0.136172	0.39623	-0.103885	0.197293	0.464571	Two subtype comparison
PhMm_NervSystem_all	deletion > 10kb	0.747419	1.39933	0.272716	0.0683331	0.464571	Two subtype comparison
PhMm_NervSystem_all	duplication > 10kb	0.0315355	0.27965	-0.212249	0.945019	0.946857	Two subtype comparison
PhMm_NeuroBehav_all	deletion > 10kb	0.662654	1.21686	0.258227	0.0534352	0.423	Two subtype comparison
PhMm_NeuroBehav_all	duplication > 10kb	0.018687	0.262627	-0.230808	0.82014	0.921286	Two subtype comparison
PhMm_NeuroUnion_all	deletion > 10kb	0.685745	1.35235	0.246616	0.0826946	0.464571	Two subtype comparison
PhMm_NeuroUnion_all	duplication > 10kb	0.0509963	0.302453	-0.19261	0.854714	0.921286	Two subtype comparison
Synapse_GrantFull	deletion > 10kb	0.327839	0.677618	0.0527609	0.899405	0.906077	Two subtype comparison
Synapse_GrantFull	duplication > 10kb	0.0382398	0.279094	-0.212114	0.922896	0.950615	Two subtype comparison
blueModule	deletion <= 10kb	0.0684	0.324146	-0.186966	0.934824	0.948052	Two subtype comparison
blueModule	duplication <= 10kb	0.0314484	0.28266	-0.229071	0.670626	0.906529	Two subtype comparison
BspanHM_lg2rpkm3.21	deletion <= 10kb	-0.0937557	0.160517	-0.354837	0.151227	0.906529	Two subtype comparison
BspanHM_lg2rpkm3.21	duplication <= 10kb	0.0178412	0.272132	-0.240038	0.566846	0.906529	Two subtype comparison
BspanLA_lg2rpkm.MIN	deletion <= 10kb	0.00414989	0.253176	-0.248696	0.829114	0.948052	Two subtype comparison
BspanLA_lg2rpkm.MIN	duplication <= 10kb	0.147783	0.425541	-0.117657	0.877595	0.948052	Two subtype comparison
BspanML_lg2rpkm0.93	deletion <= 10kb	0.124288	0.400618	-0.150209	0.63985	0.906529	Two subtype comparison
BspanML_lg2rpkm0.93	duplication <= 10kb	0.187442	0.462542	-0.0637963	0.759493	0.935017	Two subtype comparison
BspanVH_lg2rpkm4.74	deletion <= 10kb	0.194802	0.446962	-0.0532863	0.207909	0.906529	Two subtype comparison
BspanVH_lg2rpkm4.74	duplication <= 10kb	0.0713654	0.323249	-0.173228	0.754725	0.935017	Two subtype comparison
ExprNov_BrainFeAd_sp	deletion <= 10kb	-0.225419	0.0302488	-0.502048	0.039078	0.594049	Two subtype comparison
ExprNov_BrainFeAd_sp	duplication <= 10kb	-0.00998385	0.241909	-0.283428	0.480583	0.906529	Two subtype comparison
FMR1_Targets_Ascano	deletion <= 10kb	0.123824	0.367984	-0.118908	0.412092	0.906529	Two subtype comparison
FMR1_Targets_Ascano	duplication <= 10kb	-0.0658679	0.17596	-0.354496	0.309433	0.906529	Two subtype comparison
FMR1_Targets_Darnell	deletion <= 10kb	-0.0892007	0.154801	-0.341573	0.335453	0.906529	Two subtype comparison
FMR1_Targets_Darnell	duplication <= 10kb	-1.49633	8.81736	-Inf	0.0593602	0.594049	Two subtype comparison
Fu_etal_183ASD	deletion <= 10kb	-0.109152	0.134781	-0.38453	0.304958	0.906529	Two subtype comparison
Fu_etal_183ASD	duplication <= 10kb	0.869855	Inf	-9.80478	0.391002	0.906529	Two subtype comparison
Ilmn_BM.log2fpkm	deletion <= 10kb	0.0336595	0.287255	-0.220961	0.85225	0.948052	Two subtype comparison
Ilmn_BM.log2fpkm	duplication <= 10kb	0.16261	0.454537	-0.0841421	0.521324	0.906529	Two subtype comparison
Kaplanis_etal_285DDD	deletion <= 10kb	0.0405767	0.292508	-0.213868	0.900887	0.948052	Two subtype comparison
Kaplanis_etal_285DDD	duplication <= 10kb	0.869855	Inf	-9.80478	0.391002	0.906529	Two subtype comparison
LoF_intolerance	deletion <= 10kb	-0.150601	0.106009	-0.416545	0.0577316	0.594049	Two subtype comparison
LoF_intolerance	duplication <= 10kb	0.0728464	0.321121	-0.167096	0.870779	0.948052	Two subtype comparison
Neurof_GoEnsheathmentOfNeurons	deletion <= 10kb	-0.0458014	0.200467	-0.368627	0.637949	0.906529	Two subtype comparison
Neurof_GoEnsheathmentOfNeurons	duplication <= 10kb	NA	NA	NA	NA	Inf	Two subtype comparison
Neurof_GoNervSysDev_CNS	deletion <= 10kb	0.0959115	0.339059	-0.145888	0.601085	0.906529	Two subtype comparison
Neurof_GoNervSysDev_CNS	duplication <= 10kb	-0.0506055	0.196785	-0.349411	0.271552	0.906529	Two subtype comparison
Neurof_GoNervSysDev	deletion <= 10kb	0.0948141	0.344058	-0.152843	0.677959	0.906529	Two subtype comparison
Neurof_GoNervSysDev	duplication <= 10kb	0.0638225	0.326766	-0.188288	0.569712	0.906529	Two subtype comparison
Neurof_GoNervTransm	deletion <= 10kb	0.186038	0.435934	-0.05819	0.21521	0.906529	Two subtype comparison
Neurof_GoNervTransm	duplication <= 10kb	-0.136914	0.112794	-0.48078	0.0727217	0.623126	Two subtype comparison
Neurof_GoNeuroGenesis	deletion <= 10kb	-0.136251	0.111672	-0.395802	0.136021	0.906529	Two subtype comparison
Neurof_GoNeuroGenesis	duplication <= 10kb	0.0434731	0.308116	-0.224563	0.541526	0.906529	Two subtype comparison
Neurof_GoNeuronBody	deletion <= 10kb	0.104104	0.370029	-0.157167	0.533127	0.906529	Two subtype comparison
Neurof_GoNeuronBody	duplication <= 10kb	0.101652	0.375439	-0.141843	0.714692	0.927531	Two subtype comparison
Neurof_GoNeuronDeath	deletion <= 10kb	0.300654	0.621666	0.0365212	0.0328329	0.594049	Two subtype comparison
Neurof_GoNeuronDeath	duplication <= 10kb	-0.858262	9.81641	-Inf	0.216615	0.906529	Two subtype comparison
Neurof_GoNeuronProj	deletion <= 10kb	0.0267449	0.275231	-0.223904	0.87193	0.948052	Two subtype comparison
Neurof_GoNeuronProj	duplication <= 10kb	-0.019879	0.22979	-0.285464	0.252779	0.906529	Two subtype comparison
Neurof_GoSynaptic	deletion <= 10kb	0.0371316	0.284037	-0.211293	0.977962	0.968627	Two subtype comparison
Neurof_GoSynaptic	duplication <= 10kb	0.118578	0.535203	-0.132642	0.633127	0.906529	Two subtype comparison
Neurof_KeggSynaptic	deletion <= 10kb	0.170629	0.430942	-0.0804959	0.249167	0.906529	Two subtype comparison
Neurof_KeggSynaptic	duplication <= 10kb	-1.54469	9.49129	-Inf	0.0373655	0.594049	Two subtype comparison
Neurof_PathwaysAxonG	deletion <= 10kb	0.127615	0.379432	-0.116871	0.399834	0.906529	Two subtype comparison
Neurof_PathwaysAxonG	duplication <= 10kb	0.00529808	0.253173	-0.243798	0.562245	0.906529	Two subtype comparison
Neurof_UnionInclusive	deletion <= 10kb	0.0729419	0.326182	-0.180627	0.915297	0.948052	Two subtype comparison
Neurof_UnionInclusive	duplication <= 10kb	0.0192834	0.267787	-0.231991	0.214954	0.906529	Two subtype comparison
Neurof_UnionStringent	deletion <= 10kb	-0.000301234	0.247885	-0.251996	0.624588	0.906529	Two subtype comparison
Neurof_UnionStringent	duplication <= 10kb	0.023734	0.27614	-0.230875	0.300419	0.906529	Two subtype comparison
Synapse_GrantFull	deletion <= 10kb	0.291015	0.549339	0.0420441	0.0359439	0.594049	Two subtype comparison
Synapse_GrantFull	duplication <= 10kb	-0.0279419	0.227292	-0.301257	0.415049	0.906529	Two subtype comparison
Neurof_KeggSynaptic	deletion > 10kb	4.94292	NA	-15.917	0.0138677	0.186	Two subtype comparison
PhHs_MindFun_ADX	duplication <= 10kb	0.128621	0.449236	-0.119533	0.451179	0.569304	Two subtype comparison
Neurof_PathwaysAxonG	deletion > 10kb	4.20889	NA	-13.9512	0.00384897	0.114	Two subtype comparison
PhHs_MindFun_All	duplication <= 10kb	0.138739	0.40697	-0.120055	0.71127	0.775462	Two subtype comparison
PhHs_NervSys_ADX	deletion <= 10kb	0.202021	0.462283	-0.0518623	0.175823	0.357806	Two subtype comparison
PhHs_NervSys_ADX	duplication <= 10kb	-0.101868	0.153008	-0.444676	0.208129	0.357806	Two subtype comparison
PhHs_NervSys_All	deletion <= 10kb	0.125886	0.389225	-0.13455	0.531247	0.636521	Two subtype comparison
PhHs_NervSys_All	duplication <= 10kb	0.00155555	0.257733	-0.270542	0.434109	0.569304	Two subtype comparison
PhMm_Aggr_CardvascMuscle_all	deletion <= 10kb	0.113313	0.364713	-0.137298	0.558979	0.64224	Two subtype comparison
Neurof_UnionInclusive	deletion > 10kb	0.697392	1.24647	0.30342	0.00815418	0.18	Two subtype comparison
PhMm_Aggr_DigestHepato_all	deletion <= 10kb	0.228466	0.479002	-0.0139996	0.0976794	0.242214	Two subtype comparison
PhMm_Aggr_DigestHepato_all	duplication <= 10kb	0.0369595	0.306952	-0.23197	0.898879	0.902732	Two subtype comparison
PhMm_Aggr_EndoExocrRepr_all	deletion <= 10kb	0.138318	0.392515	-0.11144	0.419357	0.569304	Two subtype comparison
PhMm_Aggr_EndoExocrRepr_all	duplication <= 10kb	0.30323	0.766467	0.0111211	0.0904236	0.242214	Two subtype comparison
PhMm_Aggr_HematoImmune_all	deletion <= 10kb	0.0102473	0.254239	-0.236738	0.82935	0.868093	Two subtype comparison
PhMm_Aggr_HematoImmune_all	duplication <= 10kb	-0.097489	0.180517	-0.444589	0.287666	0.452737	Two subtype comparison
Neurof_UnionStringent	deletion > 10kb	0.61532	1.09718	0.272177	0.0180802	0.186	Two subtype comparison
PhMm_Aggr_IntegAdipPigm_all	duplication <= 10kb	-1.76112	9.90512	-Inf	0.0700873	0.223318	Two subtype comparison
PhMm_Aggr_Sensory_all	deletion <= 10kb	0.119253	0.362967	-0.1207	0.440259	0.569304	Two subtype comparison
PhMm_Aggr_Sensory_all	duplication <= 10kb	-0.147952	0.117592	-0.544393	0.195713	0.357806	Two subtype comparison
PhHs_MindFun_ADX	deletion <= 10kb	0.296233	0.60913	0.0219835	0.0489154	0.1728	Two subtype comparison
PhHs_MindFun_All	deletion <= 10kb	0.285332	0.567391	0.026588	0.0452776	0.1728	Two subtype comparison
PhMm_NervSystem_all	deletion <= 10kb	0.19554	0.448928	-0.0509403	0.20012	0.357806	Two subtype comparison
PhMm_Aggr_CardvascMuscle_all	duplication <= 10kb	-2.70147	9.77352	-Inf	0.000869235	0.029	Two subtype comparison
PhMm_Aggr_CardvascMuscle_all	duplication <= 10kb	-3.82896	0	0	0.00110983	0.0365	Three subtype comparison
PhMm_Aggr_IntegAdipPigm_all	deletion <= 10kb	0.368111	0.641239	0.109878	0.00804729	0.103167	Two subtype comparison
PhMm_NeuroUnion_all	deletion <= 10kb	0.245456	0.500368	-0.00231568	0.0891721	0.242214	Two subtype comparison
PhMm_Aggr_SkeCranioLimbs_all	deletion <= 10kb	0.27163	0.526608	0.0236673	0.0499164	0.1728	Two subtype comparison
blueModule	de novo lof	2.00329	Inf	-8.37265	0.0537626	0.452869	Two subtype comparison
blueModule	de novo tier1_ms	0.133484	0.403474	-0.129911	0.511576	0.937739	Two subtype comparison
blueModule	de novo tier2_ms	0.294038	0.578232	0.0293123	0.0787073	0.496246	Two subtype comparison
BspanHM_lg2rpkm3.21	de novo lof	-0.0300509	0.23782	-0.316775	0.327776	0.85093	Two subtype comparison
BspanHM_lg2rpkm3.21	de novo tier1_ms	0.0676236	0.33851	-0.20199	0.934603	0.938125	Two subtype comparison
BspanHM_lg2rpkm3.21	de novo tier2_ms	0.180819	0.451346	-0.0855871	0.530849	0.937739	Two subtype comparison
BspanLA_lg2rpkm.MIN	de novo lof	0.0237195	0.322482	-0.316986	0.475663	0.937739	Two subtype comparison
BspanLA_lg2rpkm.MIN	de novo tier1_ms	-0.0210986	0.249823	-0.310441	0.602246	0.937739	Two subtype comparison
BspanLA_lg2rpkm.MIN	de novo tier2_ms	-0.184395	0.0954496	-0.525649	0.0587111	0.452869	Two subtype comparison
BspanML_lg2rpkm0.93	de novo lof	0.118285	0.471686	-0.156951	0.73299	0.937739	Two subtype comparison
BspanML_lg2rpkm0.93	de novo tier1_ms	0.118134	0.392025	-0.154418	0.676888	0.937739	Two subtype comparison
BspanML_lg2rpkm0.93	de novo tier2_ms	0.135362	0.404638	-0.133284	0.576279	0.937739	Two subtype comparison
BspanVH_lg2rpkm4.74	de novo lof	0.387162	0.885537	0.0545772	0.0546431	0.452869	Two subtype comparison
BspanVH_lg2rpkm4.74	de novo tier1_ms	0.0952329	0.363776	-0.171485	0.775758	0.937739	Two subtype comparison
BspanVH_lg2rpkm4.74	de novo tier2_ms	0.185063	0.462316	-0.0801765	0.397894	0.86832	Two subtype comparison
ExprNov_BrainFeAd_sp	de novo lof	0.0309867	0.389926	-0.277099	0.890477	0.938125	Two subtype comparison
ExprNov_BrainFeAd_sp	de novo tier1_ms	0.136286	0.420266	-0.129346	0.467931	0.937739	Two subtype comparison
ExprNov_BrainFeAd_sp	de novo tier2_ms	0.366285	0.755619	0.0737991	0.0302772	0.320937	Two subtype comparison
FMR1_Targets_Ascano	de novo lof	1.40671	Inf	-12.537	0.209863	0.702373	Two subtype comparison
FMR1_Targets_Ascano	de novo tier1_ms	-0.127673	0.14541	-0.472081	0.170906	0.655706	Two subtype comparison
FMR1_Targets_Ascano	de novo tier2_ms	0.0394999	0.305681	-0.23458	0.773811	0.937739	Two subtype comparison
FMR1_Targets_Darnell	de novo lof	0.217259	0.654848	-0.0811024	0.319764	0.85093	Two subtype comparison
FMR1_Targets_Darnell	de novo tier1_ms	0.0537281	0.323056	-0.222551	0.985593	0.938283	Two subtype comparison
FMR1_Targets_Darnell	de novo tier2_ms	0.173887	0.444205	-0.0888823	0.3968	0.86832	Two subtype comparison
Fu_etal_183ASD	de novo lof	2.39471	Inf	-13.2035	0.0242563	0.320937	Two subtype comparison
Fu_etal_183ASD	de novo tier1_ms	-0.0248802	0.249612	-0.376018	0.707275	0.937739	Two subtype comparison
Fu_etal_183ASD	de novo tier2_ms	0.120035	0.417857	-0.145993	0.550031	0.937739	Two subtype comparison
Ilmn_BM.log2fpkm	de novo lof	0.0131183	0.317459	-0.290242	0.808057	0.938	Two subtype comparison
Ilmn_BM.log2fpkm	de novo tier1_ms	0.00529556	0.2696	-0.28296	0.743602	0.937739	Two subtype comparison
Ilmn_BM.log2fpkm	de novo tier2_ms	0.238017	0.549045	-0.0362886	0.191562	0.702097	Two subtype comparison
Kaplanis_etal_285DDD	de novo lof	1.73555	Inf	-10.1442	0.111501	0.543445	Two subtype comparison
Kaplanis_etal_285DDD	de novo tier1_ms	0.0375815	0.320328	-0.245078	0.96943	0.938125	Two subtype comparison
Kaplanis_etal_285DDD	de novo tier2_ms	0.109386	0.387453	-0.157561	0.641597	0.937739	Two subtype comparison
LoF_intolerance	de novo lof	0.426306	0.993289	0.0845857	0.0312476	0.320937	Two subtype comparison
LoF_intolerance	de novo tier1_ms	0.026982	0.292116	-0.247201	0.627933	0.937739	Two subtype comparison
LoF_intolerance	de novo tier2_ms	0.366483	0.659991	0.0949713	0.0190844	0.320937	Two subtype comparison
MisMPC_morethan2	de novo tier1_ms	-0.415767	1.98084	-3.51939	0.797736	0.938	Two subtype comparison
Neurof_GoEnsheathmentOfNeurons	de novo lof	-0.973931	10.757	-Inf	0.121927	0.544572	Two subtype comparison
Neurof_GoEnsheathmentOfNeurons	de novo tier1_ms	NA	NA	NA	NA	Inf	Two subtype comparison
Neurof_GoEnsheathmentOfNeurons	de novo tier2_ms	1.47375	Inf	-12.9675	0.0724216	0.487322	Two subtype comparison
Neurof_GoNervSysDev_CNS	de novo lof	0.950204	Inf	-10.7815	0.327667	0.85093	Two subtype comparison
Neurof_GoNervSysDev_CNS	de novo tier1_ms	0.206812	0.604054	-0.0728145	0.208803	0.702373	Two subtype comparison
Neurof_GoNervSysDev_CNS	de novo tier2_ms	0.0924352	0.376971	-0.174942	0.658379	0.937739	Two subtype comparison
Neurof_GoNervSysDev	de novo lof	-0.0151534	0.267291	-0.298219	0.534528	0.937739	Two subtype comparison
Neurof_GoNervSysDev	de novo tier1_ms	0.346478	0.689572	0.0642279	0.027324	0.320937	Two subtype comparison
Neurof_GoNervSysDev	de novo tier2_ms	0.306703	0.609565	0.0364284	0.0637862	0.455769	Two subtype comparison
Neurof_GoNervTransm	de novo lof	0.0287496	0.331286	-0.273205	0.902593	0.938125	Two subtype comparison
Neurof_GoNervTransm	de novo tier1_ms	0.0488412	0.329872	-0.232272	0.96594	0.938125	Two subtype comparison
Neurof_GoNervTransm	de novo tier2_ms	0.0549275	0.319585	-0.221473	0.933961	0.938125	Two subtype comparison
Neurof_GoNeuroGenesis	de novo lof	0.950204	Inf	-10.7815	0.327667	0.85093	Two subtype comparison
Neurof_GoNeuroGenesis	de novo tier1_ms	0.0317864	0.300492	-0.241152	0.763165	0.937739	Two subtype comparison
PhMm_Aggr_SkeCranioLimbs_all	duplication <= 10kb	-1.79753	10.7901	-Inf	0.0426029	0.1728	Two subtype comparison
Neurof_GoNeuronBody	de novo lof	NA	NA	NA	NA	Inf	Two subtype comparison
Neurof_GoNeuronBody	de novo tier1_ms	1.44692	Inf	-13.3117	0.11426	0.543445	Two subtype comparison
Neurof_GoNeuronBody	de novo tier2_ms	-0.0177355	0.255543	-0.36843	0.684407	0.937739	Two subtype comparison
Neurof_GoNeuronDeath	de novo lof	NA	NA	NA	NA	Inf	Two subtype comparison
Neurof_GoNeuronDeath	de novo tier1_ms	NA	NA	NA	NA	Inf	Two subtype comparison
Neurof_GoNeuronDeath	de novo tier2_ms	-0.000694038	0.268586	-0.349526	0.832774	0.938125	Two subtype comparison
Neurof_GoNeuronProj	de novo lof	0.940036	Inf	-10.7879	0.353535	0.855652	Two subtype comparison
Neurof_GoNeuronProj	de novo tier1_ms	2.44694	Inf	-13.3183	0.00604379	0.233582	Two subtype comparison
Neurof_GoNeuronProj	de novo tier2_ms	0.21894	0.504023	-0.0449875	0.217826	0.702373	Two subtype comparison
Neurof_GoSynaptic	de novo lof	NA	NA	NA	NA	Inf	Two subtype comparison
Neurof_GoSynaptic	de novo tier1_ms	-0.0332913	0.241727	-0.38452	0.662203	0.937739	Two subtype comparison
Neurof_GoSynaptic	de novo tier2_ms	0.244484	0.579698	-0.0234487	0.134691	0.557005	Two subtype comparison
Neurof_KeggSynaptic	de novo lof	NA	NA	NA	NA	Inf	Two subtype comparison
Neurof_KeggSynaptic	de novo tier1_ms	1.44692	Inf	-13.3117	0.11426	0.543445	Two subtype comparison
Neurof_KeggSynaptic	de novo tier2_ms	1.46262	Inf	-13.332	0.0935445	0.533155	Two subtype comparison
Neurof_PathwaysAxonG	de novo lof	0.940036	Inf	-10.7879	0.353535	0.855652	Two subtype comparison
Neurof_PathwaysAxonG	de novo tier1_ms	NA	NA	NA	NA	Inf	Two subtype comparison
Neurof_PathwaysAxonG	de novo tier2_ms	0.0335504	0.299864	-0.250612	0.911744	0.938125	Two subtype comparison
Neurof_UnionInclusive	de novo lof	0.0646053	0.366838	-0.206643	0.956235	0.938125	Two subtype comparison
Neurof_UnionInclusive	de novo tier1_ms	0.27137	0.585751	-0.00126641	0.0953456	0.533155	Two subtype comparison
Neurof_UnionInclusive	de novo tier2_ms	0.377864	0.674305	0.107682	0.0152489	0.320937	Two subtype comparison
Neurof_UnionStringent	de novo lof	-0.00435393	0.296516	-0.305641	0.717553	0.937739	Two subtype comparison
Neurof_UnionStringent	de novo tier1_ms	0.241547	0.58528	-0.0365898	0.154391	0.615784	Two subtype comparison
Neurof_UnionStringent	de novo tier2_ms	0.258737	0.542825	-0.00481115	0.125742	0.544572	Two subtype comparison
Synapse_GrantFull	de novo lof	1.37676	Inf	-12.5709	0.267263	0.812396	Two subtype comparison
Synapse_GrantFull	de novo tier1_ms	0.0656598	0.33168	-0.217957	0.84748	0.938125	Two subtype comparison
Synapse_GrantFull	de novo tier2_ms	-0.0373339	0.229119	-0.344132	0.377125	0.86832	Two subtype comparison
PhHs_MindFun_ADX	de novo lof	-0.0978874	0.239083	-0.481459	0.403659	0.994803	Two subtype comparison
PhHs_MindFun_ADX	de novo tier1_ms	-0.0269056	0.24087	-0.374722	0.635209	0.994803	Two subtype comparison
PhHs_MindFun_ADX	de novo tier2_ms	0.015363	0.283348	-0.284258	0.811029	0.994803	Two subtype comparison
PhHs_MindFun_All	de novo lof	-0.0978874	0.239083	-0.481459	0.403659	0.994803	Two subtype comparison
PhHs_MindFun_All	de novo tier1_ms	0.121097	0.420261	-0.146635	0.541366	0.994803	Two subtype comparison
PhHs_MindFun_All	de novo tier2_ms	0.0462118	0.310032	-0.229678	0.924243	0.994803	Two subtype comparison
PhHs_NervSys_ADX	de novo lof	-0.0978874	0.239083	-0.481459	0.403659	0.994803	Two subtype comparison
PhHs_NervSys_ADX	de novo tier1_ms	0.0619033	0.343218	-0.213311	0.890622	0.994803	Two subtype comparison
PhHs_NervSys_ADX	de novo tier2_ms	0.0928827	0.361844	-0.176111	0.740212	0.994803	Two subtype comparison
PhHs_NervSys_All	de novo lof	0.0473522	0.411259	-0.269891	0.996907	0.997364	Two subtype comparison
PhHs_NervSys_All	de novo tier1_ms	0.0780755	0.35453	-0.191374	0.921596	0.994803	Two subtype comparison
PhHs_NervSys_All	de novo tier2_ms	0.125319	0.399993	-0.142053	0.730958	0.994803	Two subtype comparison
PhMm_Aggr_CardvascMuscle_all	de novo lof	0.195861	0.540636	-0.0900204	0.39829	0.994803	Two subtype comparison
PhMm_Aggr_CardvascMuscle_all	de novo tier1_ms	-0.0155405	0.256205	-0.310553	0.517782	0.994803	Two subtype comparison
PhMm_Aggr_CardvascMuscle_all	de novo tier2_ms	0.2126	0.496874	-0.0505937	0.267148	0.994803	Two subtype comparison
PhMm_Aggr_DigestHepato_all	de novo lof	1.44054	Inf	-13.4091	0.152535	0.994803	Two subtype comparison
PhMm_Aggr_DigestHepato_all	de novo tier1_ms	0.0915488	0.370964	-0.189481	0.748625	0.994803	Two subtype comparison
PhMm_Aggr_DigestHepato_all	de novo tier2_ms	0.11627	0.415914	-0.152766	0.60734	0.994803	Two subtype comparison
PhMm_Aggr_EndoExocrRepr_all	de novo lof	1.41478	Inf	-12.6156	0.19974	0.994803	Two subtype comparison
PhMm_Aggr_EndoExocrRepr_all	de novo tier1_ms	-0.00719591	0.268639	-0.307839	0.684708	0.994803	Two subtype comparison
PhMm_Aggr_EndoExocrRepr_all	de novo tier2_ms	0.180608	0.458938	-0.0822058	0.397657	0.994803	Two subtype comparison
PhMm_Aggr_HematoImmune_all	de novo lof	0.199013	0.592298	-0.0742345	0.312226	0.994803	Two subtype comparison
PhMm_Aggr_HematoImmune_all	de novo tier1_ms	0.0524934	0.330106	-0.236432	0.975224	0.997364	Two subtype comparison
PhMm_Aggr_HematoImmune_all	de novo tier2_ms	0.210048	0.515392	-0.0545563	0.241562	0.994803	Two subtype comparison
PhMm_Aggr_IntegAdipPigm_all	de novo lof	0.955944	Inf	-10.7756	0.31352	0.994803	Two subtype comparison
PhMm_Aggr_IntegAdipPigm_all	de novo tier1_ms	-0.0580778	0.211197	-0.384991	0.434285	0.994803	Two subtype comparison
PhMm_Aggr_IntegAdipPigm_all	de novo tier2_ms	0.183307	0.50077	-0.0821218	0.307506	0.994803	Two subtype comparison
PhMm_Aggr_Sensory_all	de novo lof	0.0216056	0.323419	-0.280166	0.713926	0.994803	Two subtype comparison
PhMm_Aggr_Sensory_all	de novo tier1_ms	0.0329553	0.312925	-0.244236	0.899072	0.994803	Two subtype comparison
PhMm_Aggr_Sensory_all	de novo tier2_ms	0.0749544	0.349018	-0.199367	0.844685	0.994803	Two subtype comparison
PhMm_Aggr_SkeCranioLimbs_all	de novo lof	0.0600662	0.336408	-0.215456	0.776313	0.994803	Two subtype comparison
PhMm_Aggr_SkeCranioLimbs_all	de novo tier1_ms	0.0151911	0.280092	-0.262116	0.784165	0.994803	Two subtype comparison
PhMm_Aggr_SkeCranioLimbs_all	de novo tier2_ms	0.0892459	0.359241	-0.183261	0.895438	0.994803	Two subtype comparison
PhMm_NervSystem_all	de novo lof	-0.0220621	0.28913	-0.36109	0.363333	0.994803	Two subtype comparison
PhMm_NervSystem_all	de novo tier1_ms	0.0935236	0.366282	-0.173653	0.824048	0.994803	Two subtype comparison
PhMm_NervSystem_all	de novo tier2_ms	0.202769	0.477801	-0.0596484	0.313609	0.994803	Two subtype comparison
PhMm_NeuroBehav_all	de novo lof	-0.0978874	0.239083	-0.481459	0.403659	0.994803	Two subtype comparison
PhMm_NeuroBehav_all	de novo tier1_ms	0.211688	0.525582	-0.0645358	0.234759	0.994803	Two subtype comparison
PhMm_NeuroBehav_all	de novo tier2_ms	0.17732	0.448081	-0.0854389	0.439874	0.994803	Two subtype comparison
PhMm_NeuroUnion_all	de novo lof	-0.0220621	0.28913	-0.36109	0.363333	0.994803	Two subtype comparison
PhMm_NeuroUnion_all	de novo tier1_ms	0.0651056	0.337333	-0.207841	0.938199	0.994803	Two subtype comparison
PhMm_NeuroUnion_all	de novo tier2_ms	0.231221	0.508058	-0.0313126	0.233321	0.994803	Two subtype comparison
blueModule	rare lof	0.05001	0.303993	-0.201631	0.463328	0.882609	Two subtype comparison
blueModule	rare tier1_ms	-0.0641557	0.348873	-0.478996	0.88521	0.969697	Two subtype comparison
blueModule	rare tier2_ms	-0.108629	0.228607	-0.450805	0.44075	0.882609	Two subtype comparison
BspanHM_lg2rpkm3.21	rare lof	-0.0271635	0.242351	-0.300592	0.945557	0.979695	Two subtype comparison
BspanHM_lg2rpkm3.21	rare tier1_ms	-0.408063	0.100054	-0.933668	0.0922668	0.882609	Two subtype comparison
BspanHM_lg2rpkm3.21	rare tier2_ms	0.0754445	0.47928	-0.32498	0.68261	0.966099	Two subtype comparison
BspanLA_lg2rpkm.MIN	rare lof	-0.150967	0.130822	-0.438353	0.346788	0.882609	Two subtype comparison
BspanLA_lg2rpkm.MIN	rare tier1_ms	0.176647	0.672762	-0.309731	0.204501	0.882609	Two subtype comparison
BspanLA_lg2rpkm.MIN	rare tier2_ms	-0.0400118	0.323988	-0.405441	0.773847	0.966657	Two subtype comparison
BspanML_lg2rpkm0.93	rare lof	0.00961887	0.299833	-0.281131	0.662247	0.966099	Two subtype comparison
BspanML_lg2rpkm0.93	rare tier1_ms	0.0735376	0.622814	-0.468205	0.490444	0.912931	Two subtype comparison
BspanML_lg2rpkm0.93	rare tier2_ms	0.0821293	0.469135	-0.303497	0.620295	0.950458	Two subtype comparison
BspanVH_lg2rpkm4.74	rare lof	-0.0284454	0.23021	-0.292739	0.949429	0.979695	Two subtype comparison
BspanVH_lg2rpkm4.74	rare tier1_ms	-0.147611	0.298729	-0.598977	0.602425	0.950458	Two subtype comparison
BspanVH_lg2rpkm4.74	rare tier2_ms	-0.0944328	0.243099	-0.436119	0.510403	0.918207	Two subtype comparison
ExprNov_BrainFeAd_sp	rare lof	-0.131896	0.10792	-0.386308	0.335431	0.882609	Two subtype comparison
ExprNov_BrainFeAd_sp	rare tier1_ms	0.106488	0.440156	-0.225051	0.445881	0.882609	Two subtype comparison
ExprNov_BrainFeAd_sp	rare tier2_ms	0.139263	0.422809	-0.141947	0.312754	0.882609	Two subtype comparison
FMR1_Targets_Ascano	rare lof	0.109877	0.362076	-0.137946	0.272079	0.882609	Two subtype comparison
FMR1_Targets_Ascano	rare tier1_ms	-0.209203	0.162729	-0.589313	0.304149	0.882609	Two subtype comparison
FMR1_Targets_Ascano	rare tier2_ms	0.265541	0.579965	-0.0408263	0.071523	0.882609	Two subtype comparison
FMR1_Targets_Darnell	rare lof	-0.0646787	0.173198	-0.311286	0.717388	0.966433	Two subtype comparison
FMR1_Targets_Darnell	rare tier1_ms	-0.264977	0.0931866	-0.630867	0.162116	0.882609	Two subtype comparison
FMR1_Targets_Darnell	rare tier2_ms	-0.0304891	0.264918	-0.327721	0.80094	0.966657	Two subtype comparison
Fu_etal_183ASD	rare lof	-0.0178851	0.232864	-0.270991	0.906568	0.969697	Two subtype comparison
Fu_etal_183ASD	rare tier1_ms	-0.0359026	0.225867	-0.300974	0.8194	0.966657	Two subtype comparison
Fu_etal_183ASD	rare tier2_ms	0.169426	0.419307	-0.0766954	0.175071	0.882609	Two subtype comparison
Ilmn_BM.log2fpkm	rare lof	-0.168245	0.0811213	-0.428338	0.217738	0.882609	Two subtype comparison
Ilmn_BM.log2fpkm	rare tier1_ms	-0.260525	0.137089	-0.667151	0.219123	0.882609	Two subtype comparison
Ilmn_BM.log2fpkm	rare tier2_ms	-0.181342	0.121204	-0.4907	0.202155	0.882609	Two subtype comparison
Kaplanis_etal_285DDD	rare lof	-0.111956	0.130292	-0.388686	0.426358	0.882609	Two subtype comparison
Kaplanis_etal_285DDD	rare tier1_ms	0.123814	0.391278	-0.14143	0.349674	0.882609	Two subtype comparison
Kaplanis_etal_285DDD	rare tier2_ms	0.0721823	0.322161	-0.177866	0.573272	0.950458	Two subtype comparison
LoF_intolerance	rare lof	0.0959601	0.345024	-0.152892	0.261278	0.882609	Two subtype comparison
LoF_intolerance	rare tier1_ms	-0.173124	0.27497	-0.626758	0.517659	0.918207	Two subtype comparison
LoF_intolerance	rare tier2_ms	-0.081174	0.262509	-0.428591	0.565941	0.950458	Two subtype comparison
MisMPC_morethan2	rare tier1_ms	0.135799	0.362947	-0.0877129	0.22341	0.882609	Two subtype comparison
Neurof_GoEnsheathmentOfNeurons	rare lof	-0.141343	0.119692	-0.457759	0.32168	0.882609	Two subtype comparison
Neurof_GoEnsheathmentOfNeurons	rare tier1_ms	-0.387146	-0.124301	-0.666439	0.00380993	0.322971	Two subtype comparison
Neurof_GoEnsheathmentOfNeurons	rare tier2_ms	0.0408651	0.281671	-0.201002	0.744632	0.966657	Two subtype comparison
Neurof_GoNervSysDev_CNS	rare lof	0.135168	0.382996	-0.103986	0.158327	0.882609	Two subtype comparison
Neurof_GoNervSysDev_CNS	rare tier1_ms	0.105853	0.433974	-0.218117	0.412475	0.882609	Two subtype comparison
Neurof_GoNervSysDev_CNS	rare tier2_ms	-0.10874	0.167038	-0.389589	0.419975	0.882609	Two subtype comparison
Neurof_GoNervSysDev	rare lof	-0.0605102	0.185832	-0.312214	0.779029	0.966657	Two subtype comparison
Neurof_GoNervSysDev	rare tier1_ms	-0.0761721	0.35227	-0.506352	0.864582	0.969697	Two subtype comparison
Neurof_GoNervSysDev	rare tier2_ms	-0.133247	0.194526	-0.46852	0.323986	0.882609	Two subtype comparison
Neurof_GoNervTransm	rare lof	-0.192621	0.0507674	-0.455956	0.141274	0.882609	Two subtype comparison
Neurof_GoNervTransm	rare tier1_ms	0.0980943	0.39617	-0.197591	0.409483	0.882609	Two subtype comparison
Neurof_GoNervTransm	rare tier2_ms	-0.178725	0.0993562	-0.46219	0.182106	0.882609	Two subtype comparison
Neurof_GoNeuroGenesis	rare lof	0.0281886	0.273218	-0.21643	0.681515	0.966099	Two subtype comparison
Neurof_GoNeuroGenesis	rare tier1_ms	-0.0724057	0.305158	-0.453079	0.812431	0.966657	Two subtype comparison
Neurof_GoNeuroGenesis	rare tier2_ms	-0.118835	0.181599	-0.427502	0.380401	0.882609	Two subtype comparison
Neurof_GoNeuronBody	rare lof	-0.0739959	0.161689	-0.32128	0.586073	0.950458	Two subtype comparison
Neurof_GoNeuronBody	rare tier1_ms	0.0531254	0.325893	-0.220177	0.659271	0.966099	Two subtype comparison
Neurof_GoNeuronBody	rare tier2_ms	-0.13547	0.12048	-0.397334	0.284278	0.882609	Two subtype comparison
Neurof_GoNeuronDeath	rare lof	-0.0525607	0.184895	-0.298998	0.72039	0.966433	Two subtype comparison
Neurof_GoNeuronDeath	rare tier1_ms	0.0639769	0.329949	-0.200928	0.605135	0.950458	Two subtype comparison
Neurof_GoNeuronDeath	rare tier2_ms	0.0453741	0.296959	-0.207024	0.727393	0.966433	Two subtype comparison
Neurof_GoNeuronProj	rare lof	0.00170652	0.24497	-0.243815	0.853259	0.969697	Two subtype comparison
Neurof_GoNeuronProj	rare tier1_ms	-0.0500788	0.318559	-0.420649	0.903905	0.969697	Two subtype comparison
Neurof_GoNeuronProj	rare tier2_ms	-0.120864	0.18146	-0.428407	0.36975	0.882609	Two subtype comparison
Neurof_GoSynaptic	rare lof	-0.105992	0.135299	-0.368927	0.460579	0.882609	Two subtype comparison
Neurof_GoSynaptic	rare tier1_ms	0.0975733	0.412449	-0.215135	0.435645	0.882609	Two subtype comparison
Neurof_GoSynaptic	rare tier2_ms	-0.16099	0.116437	-0.444858	0.230112	0.882609	Two subtype comparison
Neurof_KeggSynaptic	rare lof	0.144128	0.410523	-0.0950375	0.179273	0.882609	Two subtype comparison
Neurof_KeggSynaptic	rare tier1_ms	-0.0035504	0.258253	-0.26663	0.966697	0.979695	Two subtype comparison
Neurof_KeggSynaptic	rare tier2_ms	-0.201917	0.0552906	-0.466734	0.117412	0.882609	Two subtype comparison
Neurof_PathwaysAxonG	rare lof	0.120056	0.367473	-0.118032	0.221921	0.882609	Two subtype comparison
Neurof_PathwaysAxonG	rare tier1_ms	-0.0491467	0.253178	-0.354139	0.826917	0.966657	Two subtype comparison
Neurof_PathwaysAxonG	rare tier2_ms	-0.0496743	0.213127	-0.317847	0.690251	0.966099	Two subtype comparison
Neurof_UnionInclusive	rare lof	-0.0632041	0.187801	-0.319921	0.787924	0.966657	Two subtype comparison
Neurof_UnionInclusive	rare tier1_ms	-0.208464	0.266884	-0.691706	0.438778	0.882609	Two subtype comparison
Neurof_UnionInclusive	rare tier2_ms	-0.218613	0.129818	-0.575939	0.116031	0.882609	Two subtype comparison
Neurof_UnionStringent	rare lof	-0.0819505	0.163121	-0.33406	0.611634	0.950458	Two subtype comparison
Neurof_UnionStringent	rare tier1_ms	-0.0434274	0.341047	-0.429591	0.956928	0.979695	Two subtype comparison
Neurof_UnionStringent	rare tier2_ms	-0.105365	0.204723	-0.420158	0.432614	0.882609	Two subtype comparison
Synapse_GrantFull	rare lof	-0.0287574	0.213275	-0.279282	0.999769	0.999735	Two subtype comparison
Synapse_GrantFull	rare tier1_ms	-0.224178	0.124304	-0.579052	0.231871	0.882609	Two subtype comparison
Synapse_GrantFull	rare tier2_ms	0.0253776	0.330631	-0.280094	0.883223	0.969697	Two subtype comparison
PhHs_MindFun_ADX	rare lof	-0.0294841	0.212304	-0.278784	0.924672	0.942393	Two subtype comparison
PhHs_MindFun_ADX	rare tier1_ms	0.242475	0.515619	-0.0228988	0.0562801	0.438	Two subtype comparison
PhHs_MindFun_ADX	rare tier2_ms	0.241768	0.498747	-0.00698177	0.0541033	0.438	Two subtype comparison
PhHs_MindFun_All	rare lof	-0.0783887	0.1625	-0.331784	0.630247	0.9105	Two subtype comparison
PhHs_MindFun_All	rare tier1_ms	-0.28882	0.0332361	-0.620259	0.0833642	0.504429	Two subtype comparison
PhHs_MindFun_All	rare tier2_ms	0.101236	0.377926	-0.173745	0.463916	0.822438	Two subtype comparison
PhHs_NervSys_ADX	rare lof	-0.192286	0.064569	-0.465405	0.163268	0.572538	Two subtype comparison
PhHs_NervSys_ADX	rare tier1_ms	0.133201	0.477977	-0.208684	0.35939	0.755739	Two subtype comparison
PhHs_NervSys_ADX	rare tier2_ms	0.133971	0.434245	-0.16394	0.361195	0.755739	Two subtype comparison
PhHs_NervSys_All	rare lof	-0.20954	0.052512	-0.484282	0.115293	0.553333	Two subtype comparison
PhHs_NervSys_All	rare tier1_ms	-0.309978	0.130309	-0.761235	0.172474	0.572538	Two subtype comparison
PhHs_NervSys_All	rare tier2_ms	0.0377258	0.385683	-0.310856	0.840712	0.926813	Two subtype comparison
PhMm_Aggr_CardvascMuscle_all	rare lof	-0.0928525	0.159917	-0.355221	0.570034	0.895018	Two subtype comparison
PhMm_Aggr_CardvascMuscle_all	rare tier1_ms	-0.121383	0.28505	-0.53126	0.647313	0.9105	Two subtype comparison
PhMm_Aggr_CardvascMuscle_all	rare tier2_ms	-0.40007	-0.0543404	-0.758384	0.0132778	0.438	Two subtype comparison
PhMm_Aggr_DigestHepato_all	rare lof	-0.0523268	0.197162	-0.306877	0.792005	0.926813	Two subtype comparison
PhMm_Aggr_DigestHepato_all	rare tier1_ms	-0.122314	0.240357	-0.487476	0.590541	0.895018	Two subtype comparison
PhMm_Aggr_DigestHepato_all	rare tier2_ms	-0.150155	0.15493	-0.461118	0.301651	0.755739	Two subtype comparison
PhMm_Aggr_EndoExocrRepr_all	rare lof	-0.213767	0.0401354	-0.480891	0.110458	0.553333	Two subtype comparison
PhMm_Aggr_EndoExocrRepr_all	rare tier1_ms	-0.00692065	0.38624	-0.399607	0.859945	0.926813	Two subtype comparison
PhMm_Aggr_EndoExocrRepr_all	rare tier2_ms	0.0511975	0.365949	-0.262856	0.753502	0.926813	Two subtype comparison
PhMm_Aggr_HematoImmune_all	rare lof	0.0953365	0.354166	-0.161342	0.288241	0.755739	Two subtype comparison
PhMm_Aggr_HematoImmune_all	rare tier1_ms	-0.0993917	0.318648	-0.519183	0.766816	0.926813	Two subtype comparison
PhMm_Aggr_HematoImmune_all	rare tier2_ms	0.0749729	0.420948	-0.268001	0.666321	0.9105	Two subtype comparison
PhMm_Aggr_IntegAdipPigm_all	rare lof	-0.0888976	0.155939	-0.341913	0.565605	0.895018	Two subtype comparison
PhMm_Aggr_IntegAdipPigm_all	rare tier1_ms	-0.251649	0.121779	-0.632995	0.202585	0.626357	Two subtype comparison
PhMm_Aggr_IntegAdipPigm_all	rare tier2_ms	0.0295864	0.340109	-0.281552	0.862632	0.926813	Two subtype comparison
PhMm_Aggr_Sensory_all	rare lof	-0.126908	0.124046	-0.388802	0.383377	0.755739	Two subtype comparison
PhMm_Aggr_Sensory_all	rare tier1_ms	-0.0469843	0.338821	-0.433274	0.940284	0.942393	Two subtype comparison
PhMm_Aggr_Sensory_all	rare tier2_ms	-0.117774	0.189159	-0.429255	0.40267	0.755739	Two subtype comparison
PhMm_Aggr_SkeCranioLimbs_all	rare lof	-0.0686371	0.179479	-0.322966	0.706848	0.926813	Two subtype comparison
PhMm_Aggr_SkeCranioLimbs_all	rare tier1_ms	-0.181919	0.205574	-0.575114	0.406471	0.755739	Two subtype comparison
PhMm_Aggr_SkeCranioLimbs_all	rare tier2_ms	-0.0354903	0.286151	-0.358661	0.781066	0.926813	Two subtype comparison
PhMm_NervSystem_all	rare lof	-0.198209	0.0561954	-0.465163	0.133632	0.572538	Two subtype comparison
PhMm_NervSystem_all	rare tier1_ms	0.111238	0.573553	-0.34345	0.39229	0.755739	Two subtype comparison
PhMm_NervSystem_all	rare tier2_ms	-0.202087	0.132844	-0.543612	0.170481	0.572538	Two subtype comparison
PhMm_NeuroBehav_all	rare lof	-0.252004	0.00646311	-0.525094	0.0518408	0.438	Two subtype comparison
PhMm_NeuroBehav_all	rare tier1_ms	-0.144697	0.282208	-0.577549	0.589181	0.895018	Two subtype comparison
PhMm_NeuroBehav_all	rare tier2_ms	-0.170153	0.16209	-0.507335	0.237582	0.6855	Two subtype comparison
PhMm_NeuroUnion_all	rare lof	-0.23867	0.0237599	-0.515751	0.0618925	0.438	Two subtype comparison
PhMm_NeuroUnion_all	rare tier1_ms	-0.0891904	0.399544	-0.579792	0.879236	0.926813	Two subtype comparison
PhMm_NeuroUnion_all	rare tier2_ms	-0.290246	0.0775819	-0.666971	0.0570759	0.438	Two subtype comparison
blueModule	deletion > 10kb	0.556342	0.963669	0.244316	0.191744	0.573784	Three subtype comparison
blueModule	duplication > 10kb	0.0457925	0.250191	-0.162562	0.613059	0.825006	Three subtype comparison
BspanHM_lg2rpkm3.21	deletion > 10kb	0.33472	0.624963	0.10252	0.416491	0.748902	Three subtype comparison
BspanHM_lg2rpkm3.21	duplication > 10kb	0.0748355	0.288356	-0.139961	0.256466	0.623968	Three subtype comparison
BspanLA_lg2rpkm.MIN	deletion > 10kb	0.330122	0.611202	0.0918086	0.428815	0.748902	Three subtype comparison
PhMm_NervSystem_all	duplication <= 10kb	-0.185657	0.0821214	-0.50021	0.0152903	0.140625	Two subtype comparison
BspanML_lg2rpkm0.93	deletion > 10kb	0.453888	0.804929	0.158785	0.540015	0.805667	Three subtype comparison
BspanML_lg2rpkm0.93	duplication > 10kb	0.0774347	0.291052	-0.129149	0.197499	0.573784	Three subtype comparison
BspanVH_lg2rpkm4.74	deletion > 10kb	0.607653	1.17084	0.227348	0.353236	0.732998	Three subtype comparison
BspanVH_lg2rpkm4.74	duplication > 10kb	0.0524129	0.2585	-0.155615	0.44148	0.748902	Three subtype comparison
ExprNov_BrainFeAd_sp	deletion > 10kb	0.452462	0.773422	0.178453	0.139124	0.571694	Three subtype comparison
ExprNov_BrainFeAd_sp	duplication > 10kb	0.12862	0.350282	-0.068509	0.0470321	0.296011	Three subtype comparison
FMR1_Targets_Ascano	deletion > 10kb	0.572914	0.932612	0.284795	0.0284868	0.296011	Three subtype comparison
FMR1_Targets_Ascano	duplication > 10kb	0.095232	0.31136	-0.109907	0.202078	0.573784	Three subtype comparison
FMR1_Targets_Darnell	deletion > 10kb	0.67439	1.20481	0.302168	0.0444648	0.296011	Three subtype comparison
FMR1_Targets_Darnell	duplication > 10kb	0.049353	0.251209	-0.152271	0.568702	0.805667	Three subtype comparison
Fu_etal_183ASD	deletion > 10kb	0.426131	0.758683	0.177113	0.165889	0.573784	Three subtype comparison
Fu_etal_183ASD	duplication > 10kb	0.0430854	0.262861	-0.190429	0.762848	0.898427	Three subtype comparison
Ilmn_BM.log2fpkm	deletion > 10kb	0.415201	0.692007	0.172263	0.491641	0.778012	Three subtype comparison
Ilmn_BM.log2fpkm	duplication > 10kb	0.0690864	0.277965	-0.134666	0.362043	0.732998	Three subtype comparison
Kaplanis_etal_285DDD	deletion > 10kb	0.490903	1.00836	0.177551	0.297363	0.671029	Three subtype comparison
Kaplanis_etal_285DDD	duplication > 10kb	0.0782964	0.296856	-0.130711	0.383574	0.74659	Three subtype comparison
LoF_intolerance	deletion > 10kb	0.61416	1.06289	0.28096	0.0605938	0.325941	Three subtype comparison
LoF_intolerance	duplication > 10kb	0.0363939	0.240289	-0.175019	0.763146	0.898427	Three subtype comparison
Neurof_GoEnsheathmentOfNeurons	deletion > 10kb	0.137339	0.359505	-0.0696248	0.829931	0.917854	Three subtype comparison
Neurof_GoEnsheathmentOfNeurons	duplication > 10kb	0.0554301	0.308428	-0.22153	0.672588	0.858382	Three subtype comparison
Neurof_GoNervSysDev_CNS	deletion > 10kb	0.371693	0.68843	0.112494	0.408772	0.748902	Three subtype comparison
Neurof_GoNervSysDev_CNS	duplication > 10kb	0.0532889	0.263396	-0.163417	0.626334	0.825006	Three subtype comparison
Neurof_GoNervSysDev	deletion > 10kb	0.441578	0.732333	0.197554	0.244634	0.623968	Three subtype comparison
Neurof_GoNervSysDev	duplication > 10kb	-0.0416403	0.184238	-0.3198	0.464302	0.76077	Three subtype comparison
Neurof_GoNervTransm	deletion > 10kb	0.521023	0.850113	0.254114	0.0379566	0.296011	Three subtype comparison
Neurof_GoNervTransm	duplication > 10kb	-0.0295265	0.176028	-0.258242	0.576083	0.805667	Three subtype comparison
Neurof_GoNeuroGenesis	deletion > 10kb	0.522224	0.853771	0.256732	0.0449216	0.296011	Three subtype comparison
Neurof_GoNeuroGenesis	duplication > 10kb	0.0332421	0.239011	-0.181683	0.835982	0.917854	Three subtype comparison
Neurof_GoNeuronBody	deletion > 10kb	0.430802	0.771688	0.172448	0.156396	0.573784	Three subtype comparison
Neurof_GoNeuronBody	duplication > 10kb	0.0261792	0.221286	-0.183937	0.894046	0.936872	Three subtype comparison
Neurof_GoNeuronDeath	deletion > 10kb	0.275444	0.535373	0.0563038	0.220628	0.593864	Three subtype comparison
Neurof_GoNeuronDeath	duplication > 10kb	0.0396177	0.240938	-0.171592	0.760609	0.898427	Three subtype comparison
PhMm_NeuroBehav_all	deletion <= 10kb	0.276616	0.529681	0.0295082	0.0472478	0.1728	Two subtype comparison
Neurof_GoNeuronProj	duplication > 10kb	0.00446846	0.21098	-0.223613	0.795856	0.91374	Three subtype comparison
Neurof_GoSynaptic	deletion > 10kb	0.49791	0.781822	0.247242	0.0415951	0.296011	Three subtype comparison
Neurof_GoSynaptic	duplication > 10kb	-0.131044	0.0902757	-0.401044	0.0628654	0.325941	Three subtype comparison
Neurof_KeggSynaptic	deletion > 10kb	0.85959	1.74709	0.360383	0.0102415	0.244897	Three subtype comparison
Neurof_KeggSynaptic	duplication > 10kb	0.0254433	0.237638	-0.20605	0.92306	0.946466	Three subtype comparison
Neurof_PathwaysAxonG	deletion > 10kb	0.480937	0.852442	0.212249	0.0998796	0.453471	Three subtype comparison
Neurof_PathwaysAxonG	duplication > 10kb	-0.00658154	0.212987	-0.251065	0.868202	0.930663	Three subtype comparison
Neurof_UnionInclusive	deletion > 10kb	0.553364	0.913849	0.278551	0.0214641	0.296011	Three subtype comparison
Neurof_UnionInclusive	duplication > 10kb	-0.0510705	0.170803	-0.316237	0.30323	0.671029	Three subtype comparison
Neurof_UnionStringent	deletion > 10kb	0.566136	0.904649	0.296723	0.0124862	0.244897	Three subtype comparison
Neurof_UnionStringent	duplication > 10kb	-0.062646	0.145241	-0.305371	0.191954	0.573784	Three subtype comparison
Synapse_GrantFull	deletion > 10kb	0.362997	0.66135	0.1154	0.960373	0.963	Three subtype comparison
Synapse_GrantFull	duplication > 10kb	0.0737144	0.306021	-0.171188	0.565777	0.805667	Three subtype comparison
PhHs_MindFun_ADX	deletion > 10kb	0.313839	0.612584	0.0804316	0.282956	0.613357	Three subtype comparison
PhHs_MindFun_ADX	duplication > 10kb	-0.201422	0.0364509	-0.493731	0.0348646	0.414125	Three subtype comparison
PhHs_MindFun_All	deletion > 10kb	0.304696	0.57551	0.0674815	0.985004	0.999964	Three subtype comparison
PhHs_MindFun_All	duplication > 10kb	-0.0705846	0.131291	-0.315956	0.18712	0.613357	Three subtype comparison
PhHs_NervSys_ADX	deletion > 10kb	0.573503	1.08258	0.166937	0.332001	0.640719	Three subtype comparison
PhHs_NervSys_ADX	duplication > 10kb	-0.102635	0.113222	-0.356774	0.102534	0.553417	Three subtype comparison
PhHs_NervSys_All	deletion > 10kb	0.488836	0.879201	0.186577	0.661212	0.95614	Three subtype comparison
PhHs_NervSys_All	duplication > 10kb	0.0113906	0.206272	-0.201492	0.838055	0.95614	Three subtype comparison
PhMm_Aggr_CardvascMuscle_all	deletion > 10kb	0.489833	0.820109	0.209108	0.253205	0.613357	Three subtype comparison
PhMm_Aggr_CardvascMuscle_all	duplication > 10kb	0.0987817	0.311953	-0.107187	0.148245	0.613357	Three subtype comparison
PhMm_Aggr_DigestHepato_all	deletion > 10kb	0.37926	0.680553	0.122321	0.516426	0.886059	Three subtype comparison
PhMm_Aggr_DigestHepato_all	duplication > 10kb	0.0248819	0.241521	-0.202383	0.9487	0.999964	Three subtype comparison
PhMm_Aggr_EndoExocrRepr_all	deletion > 10kb	0.510235	0.894246	0.221694	0.192702	0.613357	Three subtype comparison
PhMm_Aggr_EndoExocrRepr_all	duplication > 10kb	0.0943124	0.306719	-0.115198	0.24532	0.613357	Three subtype comparison
PhMm_Aggr_HematoImmune_all	deletion > 10kb	0.508926	0.921904	0.172346	0.805145	0.95614	Three subtype comparison
PhMm_Aggr_HematoImmune_all	duplication > 10kb	0.0207598	0.235799	-0.208877	0.999945	0.999964	Three subtype comparison
PhMm_Aggr_IntegAdipPigm_all	deletion > 10kb	0.37652	0.655378	0.138362	0.737115	0.95614	Three subtype comparison
PhMm_Aggr_IntegAdipPigm_all	duplication > 10kb	0.123742	0.341898	-0.0930377	0.199545	0.613357	Three subtype comparison
PhMm_Aggr_Sensory_all	deletion > 10kb	0.361635	0.662773	0.119695	0.676384	0.95614	Three subtype comparison
PhMm_Aggr_Sensory_all	duplication > 10kb	0.130456	0.346723	-0.0665681	0.0926287	0.553417	Three subtype comparison
PhMm_Aggr_SkeCranioLimbs_all	deletion > 10kb	0.491699	0.868738	0.209604	0.341981	0.640719	Three subtype comparison
PhMm_Aggr_SkeCranioLimbs_all	duplication > 10kb	0.0881174	0.300376	-0.123056	0.275318	0.613357	Three subtype comparison
PhMm_NervSystem_all	deletion > 10kb	0.705008	1.21072	0.316447	0.0497304	0.414125	Three subtype comparison
PhMm_NervSystem_all	duplication > 10kb	0.00556191	0.204696	-0.212722	0.779391	0.95614	Three subtype comparison
PhMm_NeuroBehav_all	deletion > 10kb	0.623286	1.05084	0.2989	0.02791	0.414125	Three subtype comparison
PhMm_NeuroBehav_all	duplication > 10kb	0.00913785	0.222013	-0.224819	0.843205	0.95614	Three subtype comparison
PhMm_NeuroUnion_all	deletion > 10kb	0.63773	1.1286	0.294011	0.0402312	0.414125	Three subtype comparison
PhMm_NeuroUnion_all	duplication > 10kb	0.0324563	0.239882	-0.18759	0.847537	0.95614	Three subtype comparison
blueModule	deletion <= 10kb	0.0648482	0.303844	-0.176095	0.885188	0.979513	Three subtype comparison
blueModule	duplication <= 10kb	0.0408504	0.27674	-0.212129	0.718098	0.960658	Three subtype comparison
BspanHM_lg2rpkm3.21	deletion <= 10kb	-0.0239641	0.221834	-0.276546	0.292455	0.960658	Three subtype comparison
BspanHM_lg2rpkm3.21	duplication <= 10kb	0.0185948	0.254334	-0.229877	0.540824	0.960658	Three subtype comparison
BspanLA_lg2rpkm.MIN	deletion <= 10kb	0.0354628	0.277376	-0.214592	0.952229	0.979513	Three subtype comparison
BspanLA_lg2rpkm.MIN	duplication <= 10kb	0.138283	0.388517	-0.1088	0.828346	0.960658	Three subtype comparison
BspanML_lg2rpkm0.93	deletion <= 10kb	0.112641	0.374589	-0.149473	0.845682	0.960658	Three subtype comparison
BspanML_lg2rpkm0.93	duplication <= 10kb	0.186407	0.421062	-0.0427061	0.704725	0.960658	Three subtype comparison
BspanVH_lg2rpkm4.74	deletion <= 10kb	0.114448	0.338496	-0.112551	0.652731	0.960658	Three subtype comparison
BspanVH_lg2rpkm4.74	duplication <= 10kb	0.113703	0.346657	-0.124586	0.964609	0.979513	Three subtype comparison
ExprNov_BrainFeAd_sp	deletion <= 10kb	-0.192812	0.0532302	-0.460268	0.0462803	0.647094	Three subtype comparison
ExprNov_BrainFeAd_sp	duplication <= 10kb	0.0151817	0.252161	-0.25315	0.60274	0.960658	Three subtype comparison
FMR1_Targets_Ascano	deletion <= 10kb	0.136669	0.359007	-0.0891592	0.363573	0.960658	Three subtype comparison
FMR1_Targets_Ascano	duplication <= 10kb	-0.0173364	0.225437	-0.307197	0.534969	0.960658	Three subtype comparison
FMR1_Targets_Darnell	deletion <= 10kb	-0.0573243	0.176954	-0.301268	0.396254	0.960658	Three subtype comparison
FMR1_Targets_Darnell	duplication <= 10kb	-2.21016	0	0	0.0524532	0.647094	Three subtype comparison
Fu_etal_183ASD	deletion <= 10kb	-0.128986	0.0983109	-0.395541	0.189594	0.960658	Three subtype comparison
Fu_etal_183ASD	duplication <= 10kb	1.38781	0	0	0.241931	0.960658	Three subtype comparison
Ilmn_BM.log2fpkm	deletion <= 10kb	0.0142059	0.249872	-0.225059	0.57805	0.960658	Three subtype comparison
Ilmn_BM.log2fpkm	duplication <= 10kb	0.18076	0.422971	-0.0470356	0.384353	0.960658	Three subtype comparison
Kaplanis_etal_285DDD	deletion <= 10kb	-0.0270374	0.194151	-0.261703	0.61931	0.960658	Three subtype comparison
Kaplanis_etal_285DDD	duplication <= 10kb	1.38781	0	0	0.241931	0.960658	Three subtype comparison
LoF_intolerance	deletion <= 10kb	-0.134474	0.112436	-0.391367	0.0389062	0.647094	Three subtype comparison
LoF_intolerance	duplication <= 10kb	0.115913	0.345781	-0.119088	0.82925	0.960658	Three subtype comparison
Neurof_GoEnsheathmentOfNeurons	deletion <= 10kb	-0.0500452	0.18456	-0.366878	0.569536	0.960658	Three subtype comparison
Neurof_GoEnsheathmentOfNeurons	duplication <= 10kb	NA	0	0	NA	Inf	Three subtype comparison
Neurof_GoNervSysDev_CNS	deletion <= 10kb	0.0887992	0.31001	-0.137782	0.692964	0.960658	Three subtype comparison
Neurof_GoNervSysDev_CNS	duplication <= 10kb	-0.0072608	0.23926	-0.311858	0.447691	0.960658	Three subtype comparison
Neurof_GoNervSysDev	deletion <= 10kb	0.0558968	0.287293	-0.17917	0.965684	0.979513	Three subtype comparison
Neurof_GoNervSysDev	duplication <= 10kb	0.12903	0.37818	-0.11973	0.9763	0.979513	Three subtype comparison
Neurof_GoNervTransm	deletion <= 10kb	0.167206	0.389629	-0.0591407	0.31287	0.960658	Three subtype comparison
Neurof_GoNervTransm	duplication <= 10kb	-0.110863	0.143453	-0.463373	0.119907	0.911338	Three subtype comparison
Neurof_GoNeuroGenesis	deletion <= 10kb	-0.121685	0.116273	-0.372974	0.122722	0.911338	Three subtype comparison
Neurof_GoNeuroGenesis	duplication <= 10kb	0.0830695	0.333514	-0.178452	0.76332	0.960658	Three subtype comparison
Neurof_GoNeuronBody	deletion <= 10kb	0.161625	0.416008	-0.0938457	0.30852	0.960658	Three subtype comparison
Neurof_GoNeuronBody	duplication <= 10kb	0.106515	0.335741	-0.122926	0.642734	0.960658	Three subtype comparison
Neurof_GoNeuronDeath	deletion <= 10kb	0.231287	0.467413	0.0147882	0.053949	0.647094	Three subtype comparison
Neurof_GoNeuronDeath	duplication <= 10kb	-1.32506	0	0	0.21694	0.960658	Three subtype comparison
Neurof_GoNeuronProj	deletion <= 10kb	0.0636207	0.300657	-0.177512	0.989646	0.979513	Three subtype comparison
Neurof_GoNeuronProj	duplication <= 10kb	0.0157945	0.256712	-0.245246	0.387848	0.960658	Three subtype comparison
Neurof_GoSynaptic	deletion <= 10kb	0.0313802	0.262462	-0.205658	0.844109	0.960658	Three subtype comparison
Neurof_GoSynaptic	duplication <= 10kb	0.183553	0.604054	-0.0698176	0.341	0.960658	Three subtype comparison
Neurof_KeggSynaptic	deletion <= 10kb	0.0862412	0.305954	-0.138682	0.675951	0.960658	Three subtype comparison
Neurof_KeggSynaptic	duplication <= 10kb	-2.25719	0	0	0.0328401	0.647094	Three subtype comparison
Neurof_PathwaysAxonG	deletion <= 10kb	0.0623389	0.286833	-0.16646	0.786747	0.960658	Three subtype comparison
Neurof_PathwaysAxonG	duplication <= 10kb	0.0247115	0.250935	-0.217259	0.611971	0.960658	Three subtype comparison
Neurof_UnionInclusive	deletion <= 10kb	0.0458583	0.286437	-0.198516	0.728322	0.960658	Three subtype comparison
Neurof_UnionInclusive	duplication <= 10kb	0.0800124	0.318297	-0.168947	0.463461	0.960658	Three subtype comparison
Neurof_UnionStringent	deletion <= 10kb	0.0330067	0.271042	-0.210154	0.691403	0.960658	Three subtype comparison
Neurof_UnionStringent	duplication <= 10kb	0.0773423	0.318794	-0.174365	0.562146	0.960658	Three subtype comparison
Synapse_GrantFull	deletion <= 10kb	0.220408	0.445811	-0.0050641	0.126884	0.911338	Three subtype comparison
Synapse_GrantFull	duplication <= 10kb	0.0413386	0.300136	-0.23493	0.782809	0.960658	Three subtype comparison
PhHs_MindFun_ADX	deletion <= 10kb	0.287559	0.546495	0.0420514	0.037664	0.27925	Three subtype comparison
PhHs_MindFun_ADX	duplication <= 10kb	0.0941315	0.316342	-0.128425	0.551822	0.720432	Three subtype comparison
PhHs_MindFun_All	deletion <= 10kb	0.195601	0.422086	-0.0280813	0.145337	0.377038	Three subtype comparison
PhHs_MindFun_All	duplication <= 10kb	0.139351	0.380178	-0.106702	0.665861	0.75796	Three subtype comparison
PhHs_NervSys_ADX	deletion <= 10kb	0.160401	0.394907	-0.0751255	0.289784	0.488639	Three subtype comparison
PhHs_NervSys_ADX	duplication <= 10kb	-0.0979472	0.150547	-0.43924	0.216873	0.4458	Three subtype comparison
PhHs_NervSys_All	deletion <= 10kb	0.0778859	0.320973	-0.167351	0.904724	0.908446	Three subtype comparison
PhHs_NervSys_All	duplication <= 10kb	-0.00490303	0.236412	-0.271423	0.397721	0.59535	Three subtype comparison
PhMm_Aggr_CardvascMuscle_all	deletion <= 10kb	0.082546	0.31103	-0.149867	0.801909	0.853074	Three subtype comparison
PhMm_NeuroBehav_all	duplication <= 10kb	-0.130444	0.127368	-0.441934	0.0324441	0.1728	Two subtype comparison
PhMm_Aggr_DigestHepato_all	deletion <= 10kb	0.195303	0.41681	-0.0266185	0.152578	0.377038	Three subtype comparison
PhMm_Aggr_DigestHepato_all	duplication <= 10kb	0.113787	0.390125	-0.160788	0.665765	0.75796	Three subtype comparison
PhMm_Aggr_EndoExocrRepr_all	deletion <= 10kb	0.106994	0.337883	-0.126127	0.624112	0.75796	Three subtype comparison
PhMm_Aggr_EndoExocrRepr_all	duplication <= 10kb	0.145331	0.369524	-0.0689597	0.408505	0.59535	Three subtype comparison
PhMm_Aggr_HematoImmune_all	deletion <= 10kb	0.0184807	0.247405	-0.215602	0.814976	0.853074	Three subtype comparison
PhMm_Aggr_HematoImmune_all	duplication <= 10kb	-0.0998833	0.168896	-0.443525	0.265812	0.488639	Three subtype comparison
PhMm_Aggr_IntegAdipPigm_all	deletion <= 10kb	0.284038	0.51516	0.055274	0.0329396	0.27925	Three subtype comparison
PhMm_Aggr_IntegAdipPigm_all	duplication <= 10kb	-2.58398	0	0	0.0677693	0.338571	Three subtype comparison
PhMm_Aggr_Sensory_all	deletion <= 10kb	0.118456	0.342703	-0.109087	0.442685	0.612	Three subtype comparison
PhMm_Aggr_Sensory_all	duplication <= 10kb	-0.173315	0.0796685	-0.567096	0.111885	0.377038	Three subtype comparison
PhMm_Aggr_SkeCranioLimbs_all	deletion <= 10kb	0.212253	0.441018	-0.0169451	0.126313	0.377038	Three subtype comparison
PhMm_Aggr_SkeCranioLimbs_all	duplication <= 10kb	-2.6072	0	0	0.0451438	0.27925	Three subtype comparison
PhMm_NervSystem_all	deletion <= 10kb	0.177227	0.408714	-0.0529287	0.29493	0.488639	Three subtype comparison
PhMm_NervSystem_all	duplication <= 10kb	-0.131995	0.136227	-0.446628	0.0483121	0.27925	Three subtype comparison
PhMm_NeuroBehav_all	deletion <= 10kb	0.235652	0.46475	0.00707026	0.110125	0.377038	Three subtype comparison
PhMm_NeuroBehav_all	duplication <= 10kb	-0.0834848	0.17376	-0.395012	0.0845919	0.369937	Three subtype comparison
PhMm_NeuroUnion_all	deletion <= 10kb	0.204904	0.435325	-0.0245289	0.20618	0.4458	Three subtype comparison
PhMm_NeuroUnion_all	duplication <= 10kb	-0.129297	0.136242	-0.441688	0.0142255	0.26225	Three subtype comparison
blueModule	denovo lof	0.17765	0.449138	-0.0664174	0.288848	0.78878	Three subtype comparison
blueModule	denovo tier1_ms	0.0655125	0.294421	-0.176736	0.926314	0.947472	Three subtype comparison
blueModule	denovo tier2_ms	0.195929	0.427222	-0.038203	0.234015	0.78878	Three subtype comparison
BspanHM_lg2rpkm3.21	denovo lof	0.055418	0.327925	-0.234645	0.867374	0.947472	Three subtype comparison
BspanHM_lg2rpkm3.21	denovo tier1_ms	0.0444634	0.281101	-0.204536	0.760822	0.947472	Three subtype comparison
BspanHM_lg2rpkm3.21	denovo tier2_ms	0.121055	0.368406	-0.131014	0.842184	0.947472	Three subtype comparison
BspanLA_lg2rpkm.MIN	denovo lof	-0.0310405	0.212709	-0.355629	0.21462	0.78878	Three subtype comparison
BspanLA_lg2rpkm.MIN	denovo tier1_ms	-0.0090727	0.251329	-0.292877	0.675014	0.947472	Three subtype comparison
BspanLA_lg2rpkm.MIN	denovo tier2_ms	-0.157242	0.1157	-0.494544	0.0996832	0.749637	Three subtype comparison
BspanML_lg2rpkm0.93	denovo lof	0.0681084	0.322041	-0.184066	0.958451	0.947472	Three subtype comparison
BspanML_lg2rpkm0.93	denovo tier1_ms	0.104312	0.357157	-0.159682	0.726108	0.947472	Three subtype comparison
BspanML_lg2rpkm0.93	denovo tier2_ms	0.0728255	0.309043	-0.178375	0.887698	0.947472	Three subtype comparison
BspanVH_lg2rpkm4.74	denovo lof	0.270681	0.538194	0.018825	0.0947308	0.749637	Three subtype comparison
BspanVH_lg2rpkm4.74	denovo tier1_ms	0.121075	0.373229	-0.135452	0.586962	0.947472	Three subtype comparison
BspanVH_lg2rpkm4.74	denovo tier2_ms	0.246984	0.506621	-0.00854444	0.129893	0.749637	Three subtype comparison
ExprNov_BrainFeAd_sp	denovo lof	0.0223685	0.291501	-0.273834	0.868739	0.947472	Three subtype comparison
ExprNov_BrainFeAd_sp	denovo tier1_ms	0.171175	0.429962	-0.0857518	0.299662	0.78878	Three subtype comparison
ExprNov_BrainFeAd_sp	denovo tier2_ms	0.346177	0.626079	0.09661	0.0140856	0.252066	Three subtype comparison
FMR1_Targets_Ascano	denovo lof	0.121793	0.419605	-0.149911	0.497899	0.913181	Three subtype comparison
FMR1_Targets_Ascano	denovo tier1_ms	-0.144525	0.119804	-0.485958	0.125906	0.749637	Three subtype comparison
FMR1_Targets_Ascano	denovo tier2_ms	0.0513215	0.30304	-0.215683	0.938063	0.947472	Three subtype comparison
FMR1_Targets_Darnell	denovo lof	0.151028	0.405129	-0.101529	0.447771	0.907425	Three subtype comparison
FMR1_Targets_Darnell	denovo tier1_ms	-0.00420714	0.234976	-0.271312	0.56503	0.947472	Three subtype comparison
FMR1_Targets_Darnell	denovo tier2_ms	0.193552	0.442946	-0.0578434	0.25339	0.78878	Three subtype comparison
Fu_etal_183ASD	denovo lof	0.255057	0.548847	0.00578222	0.102912	0.749637	Three subtype comparison
Fu_etal_183ASD	denovo tier1_ms	-0.00116317	0.273283	-0.353625	0.84631	0.947472	Three subtype comparison
Fu_etal_183ASD	denovo tier2_ms	0.117605	0.370329	-0.134837	0.48408	0.913181	Three subtype comparison
Ilmn_BM.log2fpkm	denovo lof	-0.0135746	0.218357	-0.303945	0.629492	0.947472	Three subtype comparison
Ilmn_BM.log2fpkm	denovo tier1_ms	-0.0150085	0.234945	-0.297317	0.612017	0.947472	Three subtype comparison
Ilmn_BM.log2fpkm	denovo tier2_ms	0.143796	0.378499	-0.0877656	0.416611	0.907425	Three subtype comparison
Kaplanis_etal_285DDD	denovo lof	0.232582	0.58352	-0.0380659	0.165844	0.749637	Three subtype comparison
Kaplanis_etal_285DDD	denovo tier1_ms	0.0960574	0.377111	-0.184887	0.667719	0.947472	Three subtype comparison
Kaplanis_etal_285DDD	denovo tier2_ms	0.155565	0.415281	-0.1034	0.353294	0.831483	Three subtype comparison
LoF_intolerance	denovo lof	0.372295	0.678163	0.110278	0.0134298	0.252066	Three subtype comparison
LoF_intolerance	denovo tier1_ms	-0.0255508	0.222476	-0.293911	0.297471	0.78878	Three subtype comparison
LoF_intolerance	denovo tier2_ms	0.337578	0.584759	0.0981034	0.0104012	0.252066	Three subtype comparison
MisMPC_morethan2	denovo tier1_ms	-0.0595134	2.31664	-3.14641	0.977052	0.947472	Three subtype comparison
Neurof_GoEnsheathmentOfNeurons	denovo lof	-1.47297	0	0	0.156269	0.749637	Three subtype comparison
Neurof_GoEnsheathmentOfNeurons	denovo tier1_ms	NA	0	0	NA	Inf	Three subtype comparison
Neurof_GoEnsheathmentOfNeurons	denovo tier2_ms	2.19128	0	0	0.0183077	0.252066	Three subtype comparison
Neurof_GoNervSysDev_CNS	denovo lof	1.52998	0	0	0.155692	0.749637	Three subtype comparison
Neurof_GoNervSysDev_CNS	denovo tier1_ms	0.116694	0.34714	-0.112609	0.421805	0.907425	Three subtype comparison
Neurof_GoNervSysDev_CNS	denovo tier2_ms	0.121296	0.377229	-0.133771	0.44854	0.907425	Three subtype comparison
Neurof_GoNervSysDev	denovo lof	0.0619343	0.346416	-0.222381	0.964535	0.947472	Three subtype comparison
Neurof_GoNervSysDev	denovo tier1_ms	0.22136	0.455027	-0.00915861	0.113431	0.749637	Three subtype comparison
Neurof_GoNervSysDev	denovo tier2_ms	0.276739	0.5257	0.0340866	0.0574509	0.693312	Three subtype comparison
Neurof_GoNervTransm	denovo lof	-0.00371441	0.226417	-0.293382	0.692498	0.947472	Three subtype comparison
Neurof_GoNervTransm	denovo tier1_ms	0.044393	0.286486	-0.225061	0.993478	0.947472	Three subtype comparison
Neurof_GoNervTransm	denovo tier2_ms	0.0320517	0.273775	-0.234914	0.973174	0.947472	Three subtype comparison
Neurof_GoNeuroGenesis	denovo lof	1.52998	0	0	0.155692	0.749637	Three subtype comparison
Neurof_GoNeuroGenesis	denovo tier1_ms	0.038995	0.290184	-0.231397	0.800641	0.947472	Three subtype comparison
PhMm_NeuroUnion_all	duplication <= 10kb	-0.189911	0.0744012	-0.501218	0.00209001	0.03725	Two subtype comparison
Neurof_GoNeuronBody	denovo lof	NA	0	0	NA	Inf	Three subtype comparison
Neurof_GoNeuronBody	denovo tier1_ms	0.145557	0.435013	-0.0806131	0.28619	0.78878	Three subtype comparison
Neurof_GoNeuronBody	denovo tier2_ms	-0.0546495	0.183751	-0.396491	0.463506	0.907425	Three subtype comparison
Neurof_GoNeuronDeath	denovo lof	NA	0	0	NA	Inf	Three subtype comparison
Neurof_GoNeuronDeath	denovo tier1_ms	NA	0	0	NA	Inf	Three subtype comparison
Neurof_GoNeuronDeath	denovo tier2_ms	0.0243903	0.297049	-0.326058	0.997279	0.947472	Three subtype comparison
Neurof_GoNeuronProj	denovo lof	1.51633	0	0	0.179812	0.749637	Three subtype comparison
Neurof_GoNeuronProj	denovo tier1_ms	0.215717	0.454739	0.000938894	0.0918605	0.749637	Three subtype comparison
Neurof_GoNeuronProj	denovo tier2_ms	0.195348	0.439654	-0.0486259	0.229612	0.78878	Three subtype comparison
Neurof_GoSynaptic	denovo lof	NA	0	0	NA	Inf	Three subtype comparison
Neurof_GoSynaptic	denovo tier1_ms	-0.00112757	0.270813	-0.35195	0.854702	0.947472	Three subtype comparison
Neurof_GoSynaptic	denovo tier2_ms	0.207681	0.454697	-0.0285416	0.146457	0.749637	Three subtype comparison
Neurof_KeggSynaptic	denovo lof	NA	0	0	NA	Inf	Three subtype comparison
Neurof_KeggSynaptic	denovo tier1_ms	0.145557	0.435013	-0.0806131	0.28619	0.78878	Three subtype comparison
Neurof_KeggSynaptic	denovo tier2_ms	0.145843	0.438022	-0.085843	0.266749	0.78878	Three subtype comparison
Neurof_PathwaysAxonG	denovo lof	1.51633	0	0	0.179812	0.749637	Three subtype comparison
Neurof_PathwaysAxonG	denovo tier1_ms	NA	0	0	NA	Inf	Three subtype comparison
Neurof_PathwaysAxonG	denovo tier2_ms	0.0467601	0.300168	-0.233532	0.991116	0.947472	Three subtype comparison
Neurof_UnionInclusive	denovo lof	0.0946105	0.353853	-0.163308	0.79522	0.947472	Three subtype comparison
Neurof_UnionInclusive	denovo tier1_ms	0.174193	0.41486	-0.0627662	0.288185	0.78878	Three subtype comparison
Neurof_UnionInclusive	denovo tier2_ms	0.324344	0.56761	0.0850616	0.0174515	0.252066	Three subtype comparison
Neurof_UnionStringent	denovo lof	0.0450218	0.345977	-0.255531	0.952971	0.947472	Three subtype comparison
Neurof_UnionStringent	denovo tier1_ms	0.151171	0.384824	-0.0815563	0.352156	0.831483	Three subtype comparison
Neurof_UnionStringent	denovo tier2_ms	0.226229	0.467814	-0.0147762	0.139711	0.749637	Three subtype comparison
Synapse_GrantFull	denovo lof	0.109705	0.410106	-0.161474	0.561766	0.947472	Three subtype comparison
Synapse_GrantFull	denovo tier1_ms	-0.0046807	0.2253	-0.274142	0.700905	0.947472	Three subtype comparison
Synapse_GrantFull	denovo tier2_ms	-0.0575621	0.19418	-0.358349	0.31092	0.789576	Three subtype comparison
PhHs_MindFun_ADX	denovo lof	-0.129508	0.146946	-0.480307	0.25618	0.9885	Three subtype comparison
PhHs_MindFun_ADX	denovo tier1_ms	-0.0538364	0.185634	-0.395778	0.457184	0.9885	Three subtype comparison
PhHs_MindFun_ADX	denovo tier2_ms	0.0687871	0.340795	-0.232966	0.832361	0.9885	Three subtype comparison
PhHs_MindFun_All	denovo lof	-0.129508	0.146946	-0.480307	0.25618	0.9885	Three subtype comparison
PhHs_MindFun_All	denovo tier1_ms	0.0231804	0.239216	-0.215689	0.858932	0.9885	Three subtype comparison
PhHs_MindFun_All	denovo tier2_ms	0.0361438	0.278111	-0.230481	0.898821	0.9885	Three subtype comparison
PhHs_NervSys_ADX	denovo lof	-0.129508	0.146946	-0.480307	0.25618	0.9885	Three subtype comparison
PhHs_NervSys_ADX	denovo tier1_ms	-0.0170298	0.199892	-0.271821	0.586086	0.9885	Three subtype comparison
PhHs_NervSys_ADX	denovo tier2_ms	0.122885	0.375092	-0.139564	0.511631	0.9885	Three subtype comparison
PhHs_NervSys_All	denovo lof	0.0345499	0.308269	-0.270254	0.96053	0.9885	Three subtype comparison
PhHs_NervSys_All	denovo tier1_ms	0.0271224	0.258485	-0.222365	0.733159	0.9885	Three subtype comparison
PhHs_NervSys_All	denovo tier2_ms	0.0745293	0.306848	-0.167743	0.950287	0.9885	Three subtype comparison
PhMm_Aggr_CardvascMuscle_all	denovo lof	0.242296	0.529153	-0.0260444	0.173737	0.9885	Three subtype comparison
PhMm_Aggr_CardvascMuscle_all	denovo tier1_ms	-0.00936074	0.249405	-0.297798	0.550094	0.9885	Three subtype comparison
PhMm_Aggr_CardvascMuscle_all	denovo tier2_ms	0.246426	0.499097	-0.000888457	0.112658	0.9885	Three subtype comparison
PhMm_Aggr_DigestHepato_all	denovo lof	2.16987	0	0	0.0370096	0.9885	Three subtype comparison
PhMm_Aggr_DigestHepato_all	denovo tier1_ms	0.0971551	0.35701	-0.175065	0.704654	0.9885	Three subtype comparison
PhMm_Aggr_DigestHepato_all	denovo tier2_ms	0.189028	0.487372	-0.0771626	0.255304	0.9885	Three subtype comparison
PhMm_Aggr_EndoExocrRepr_all	denovo lof	0.129522	0.42937	-0.149946	0.458432	0.9885	Three subtype comparison
PhMm_Aggr_EndoExocrRepr_all	denovo tier1_ms	0.0162323	0.280423	-0.278641	0.833313	0.9885	Three subtype comparison
PhMm_Aggr_EndoExocrRepr_all	denovo tier2_ms	0.161781	0.400618	-0.0812874	0.392637	0.9885	Three subtype comparison
PhMm_Aggr_HematoImmune_all	denovo lof	0.293696	0.686604	0.0207471	0.0734949	0.9885	Three subtype comparison
PhMm_Aggr_HematoImmune_all	denovo tier1_ms	0.0804571	0.346657	-0.202653	0.784875	0.9885	Three subtype comparison
PhMm_Aggr_HematoImmune_all	denovo tier2_ms	0.205061	0.454969	-0.0368423	0.191055	0.9885	Three subtype comparison
PhMm_Aggr_IntegAdipPigm_all	denovo lof	1.53826	0	0	0.141315	0.9885	Three subtype comparison
PhMm_Aggr_IntegAdipPigm_all	denovo tier1_ms	-0.111052	0.13999	-0.430153	0.206993	0.9885	Three subtype comparison
PhMm_Aggr_IntegAdipPigm_all	denovo tier2_ms	0.0824314	0.302212	-0.147411	0.706128	0.9885	Three subtype comparison
PhMm_Aggr_Sensory_all	denovo lof	0.0730848	0.379979	-0.232173	0.922717	0.9885	Three subtype comparison
PhMm_Aggr_Sensory_all	denovo tier1_ms	0.0227531	0.272226	-0.243668	0.862956	0.9885	Three subtype comparison
PhMm_Aggr_Sensory_all	denovo tier2_ms	0.141343	0.415345	-0.132085	0.44687	0.9885	Three subtype comparison
PhMm_Aggr_SkeCranioLimbs_all	denovo lof	0.141762	0.419299	-0.135463	0.627539	0.9885	Three subtype comparison
PhMm_Aggr_SkeCranioLimbs_all	denovo tier1_ms	-0.000458379	0.242365	-0.264863	0.705342	0.9885	Three subtype comparison
PhMm_Aggr_SkeCranioLimbs_all	denovo tier2_ms	0.0682359	0.311469	-0.189947	0.986679	0.9885	Three subtype comparison
PhMm_NervSystem_all	denovo lof	0.00400031	0.298753	-0.336161	0.525082	0.9885	Three subtype comparison
PhMm_NervSystem_all	denovo tier1_ms	0.0431598	0.284779	-0.210213	0.816061	0.9885	Three subtype comparison
PhMm_NervSystem_all	denovo tier2_ms	0.223033	0.469759	-0.0232602	0.168452	0.9885	Three subtype comparison
PhMm_NeuroBehav_all	denovo lof	-0.129508	0.146946	-0.480307	0.25618	0.9885	Three subtype comparison
PhMm_NeuroBehav_all	denovo tier1_ms	0.111243	0.344668	-0.127895	0.613112	0.9885	Three subtype comparison
PhMm_NeuroBehav_all	denovo tier2_ms	0.180911	0.429545	-0.0685546	0.339421	0.9885	Three subtype comparison
PhMm_NeuroUnion_all	denovo lof	0.00400031	0.298753	-0.336161	0.525082	0.9885	Three subtype comparison
PhMm_NeuroUnion_all	denovo tier1_ms	0.0301149	0.278846	-0.231285	0.676237	0.9885	Three subtype comparison
PhMm_NeuroUnion_all	denovo tier2_ms	0.223873	0.471554	-0.0214635	0.178295	0.9885	Three subtype comparison
blueModule	rare lof	0.0932874	0.341565	-0.155424	0.239474	0.796234	Three subtype comparison
blueModule	rare tier1_ms	0.0307556	0.430146	-0.366915	0.63035	0.921162	Three subtype comparison
blueModule	rare tier2_ms	-0.154501	0.172149	-0.487702	0.302522	0.796234	Three subtype comparison
BspanHM_lg2rpkm3.21	rare lof	-0.00940451	0.249646	-0.272592	0.797585	0.921162	Three subtype comparison
BspanHM_lg2rpkm3.21	rare tier1_ms	-0.378785	0.106651	-0.87968	0.1517	0.796234	Three subtype comparison
BspanHM_lg2rpkm3.21	rare tier2_ms	0.149977	0.53909	-0.23565	0.308162	0.796234	Three subtype comparison
BspanLA_lg2rpkm.MIN	rare lof	-0.196435	0.0684397	-0.467309	0.172534	0.796234	Three subtype comparison
BspanLA_lg2rpkm.MIN	rare tier1_ms	0.109778	0.568605	-0.344695	0.238985	0.796234	Three subtype comparison
BspanLA_lg2rpkm.MIN	rare tier2_ms	-0.0347745	0.316648	-0.38784	0.856722	0.941029	Three subtype comparison
BspanML_lg2rpkm0.93	rare lof	-0.00843524	0.267619	-0.286357	0.734206	0.921162	Three subtype comparison
BspanML_lg2rpkm0.93	rare tier1_ms	0.0345413	0.553968	-0.485347	0.457114	0.834622	Three subtype comparison
BspanML_lg2rpkm0.93	rare tier2_ms	0.0299611	0.40345	-0.344952	0.786943	0.921162	Three subtype comparison
BspanVH_lg2rpkm4.74	rare lof	0.0104284	0.258832	-0.243653	0.64582	0.921162	Three subtype comparison
BspanVH_lg2rpkm4.74	rare tier1_ms	-0.233028	0.206215	-0.680302	0.4061	0.796234	Three subtype comparison
BspanVH_lg2rpkm4.74	rare tier2_ms	-0.165129	0.161835	-0.49763	0.283296	0.796234	Three subtype comparison
ExprNov_BrainFeAd_sp	rare lof	-0.14354	0.0858412	-0.390551	0.277848	0.796234	Three subtype comparison
ExprNov_BrainFeAd_sp	rare tier1_ms	0.0427322	0.358195	-0.274012	0.65333	0.921162	Three subtype comparison
ExprNov_BrainFeAd_sp	rare tier2_ms	0.121915	0.389943	-0.145748	0.322031	0.796234	Three subtype comparison
FMR1_Targets_Ascano	rare lof	0.0713404	0.300228	-0.161677	0.404805	0.796234	Three subtype comparison
FMR1_Targets_Ascano	rare tier1_ms	-0.198843	0.154159	-0.559353	0.356439	0.796234	Three subtype comparison
FMR1_Targets_Ascano	rare tier2_ms	0.244293	0.542761	-0.0507622	0.075981	0.796234	Three subtype comparison
FMR1_Targets_Darnell	rare lof	-0.0712621	0.162622	-0.322206	0.703843	0.921162	Three subtype comparison
FMR1_Targets_Darnell	rare tier1_ms	-0.283216	0.0567225	-0.629943	0.132616	0.796234	Three subtype comparison
FMR1_Targets_Darnell	rare tier2_ms	-0.0772014	0.208232	-0.365609	0.586911	0.921162	Three subtype comparison
Fu_etal_183ASD	rare lof	0.00332296	0.233694	-0.237679	0.959301	0.962382	Three subtype comparison
Fu_etal_183ASD	rare tier1_ms	-0.0746784	0.178168	-0.332814	0.612971	0.921162	Three subtype comparison
Fu_etal_183ASD	rare tier2_ms	0.205268	0.437278	-0.0264255	0.0752094	0.796234	Three subtype comparison
Ilmn_BM.log2fpkm	rare lof	-0.141513	0.0989648	-0.393732	0.311118	0.796234	Three subtype comparison
Ilmn_BM.log2fpkm	rare tier1_ms	-0.310681	0.0757296	-0.706115	0.150654	0.796234	Three subtype comparison
Ilmn_BM.log2fpkm	rare tier2_ms	-0.228324	0.0631038	-0.526854	0.108485	0.796234	Three subtype comparison
Kaplanis_etal_285DDD	rare lof	-0.0570145	0.181039	-0.327975	0.745013	0.921162	Three subtype comparison
Kaplanis_etal_285DDD	rare tier1_ms	0.116631	0.374367	-0.141781	0.366639	0.796234	Three subtype comparison
Kaplanis_etal_285DDD	rare tier2_ms	0.0290991	0.25962	-0.204237	0.794443	0.921162	Three subtype comparison
LoF_intolerance	rare lof	0.149608	0.395169	-0.0963089	0.100845	0.796234	Three subtype comparison
LoF_intolerance	rare tier1_ms	-0.138223	0.289879	-0.570575	0.74314	0.921162	Three subtype comparison
LoF_intolerance	rare tier2_ms	-0.0650783	0.267704	-0.40158	0.68909	0.921162	Three subtype comparison
MisMPC_morethan2	rare tier1_ms	0.146627	0.361371	-0.0692482	0.173828	0.796234	Three subtype comparison
Neurof_GoEnsheathmentOfNeurons	rare lof	-0.111977	0.136766	-0.416485	0.417871	0.798077	Three subtype comparison
Neurof_GoEnsheathmentOfNeurons	rare tier1_ms	-0.317293	-0.0708344	-0.577456	0.0131063	0.796234	Three subtype comparison
Neurof_GoEnsheathmentOfNeurons	rare tier2_ms	0.0299045	0.255061	-0.198849	0.787457	0.921162	Three subtype comparison
Neurof_GoNervSysDev_CNS	rare lof	0.126959	0.354303	-0.10275	0.150133	0.796234	Three subtype comparison
Neurof_GoNervSysDev_CNS	rare tier1_ms	0.10685	0.418222	-0.202858	0.337554	0.796234	Three subtype comparison
Neurof_GoNervSysDev_CNS	rare tier2_ms	-0.100701	0.165466	-0.371226	0.459027	0.834622	Three subtype comparison
Neurof_GoNervSysDev	rare lof	-0.0387238	0.200935	-0.285346	0.961517	0.962382	Three subtype comparison
Neurof_GoNervSysDev	rare tier1_ms	-0.0977067	0.310071	-0.507878	0.868904	0.941029	Three subtype comparison
Neurof_GoNervSysDev	rare tier2_ms	-0.146859	0.169216	-0.469438	0.306466	0.796234	Three subtype comparison
Neurof_GoNervTransm	rare lof	-0.179453	0.0630019	-0.443836	0.182525	0.796234	Three subtype comparison
Neurof_GoNervTransm	rare tier1_ms	0.0994569	0.386767	-0.186365	0.341673	0.796234	Three subtype comparison
Neurof_GoNervTransm	rare tier2_ms	-0.161114	0.100732	-0.427673	0.216514	0.796234	Three subtype comparison
Neurof_GoNeuroGenesis	rare lof	0.0344545	0.27109	-0.206077	0.621503	0.921162	Three subtype comparison
Neurof_GoNeuroGenesis	rare tier1_ms	-0.0691977	0.28111	-0.422534	0.889757	0.941029	Three subtype comparison
Neurof_GoNeuroGenesis	rare tier2_ms	-0.137453	0.150436	-0.433002	0.321957	0.796234	Three subtype comparison
Neurof_GoNeuronBody	rare lof	-0.0426132	0.184951	-0.284916	0.785216	0.921162	Three subtype comparison
Neurof_GoNeuronBody	rare tier1_ms	0.0643161	0.326827	-0.201485	0.573602	0.921162	Three subtype comparison
Neurof_GoNeuronBody	rare tier2_ms	-0.155999	0.0926929	-0.410881	0.217925	0.796234	Three subtype comparison
Neurof_GoNeuronDeath	rare lof	-0.0578464	0.170844	-0.297677	0.692516	0.921162	Three subtype comparison
Neurof_GoNeuronDeath	rare tier1_ms	0.106447	0.35664	-0.144192	0.373539	0.796234	Three subtype comparison
Neurof_GoNeuronDeath	rare rare tier2_ms	0.0262058	0.258804	-0.211253	0.81575	0.927653	Three subtype comparison
Neurof_GoNeuronProj	rare lof	0.045795	0.286201	-0.201269	0.561357	0.921162	Three subtype comparison
Neurof_GoNeuronProj	rare tier1_ms	-0.0736919	0.26631	-0.417105	0.843789	0.941029	Three subtype comparison
Neurof_GoNeuronProj	rare tier2_ms	-0.166165	0.118032	-0.455435	0.217798	0.796234	Three subtype comparison
Neurof_GoSynaptic	rare lof	-0.0942886	0.137929	-0.348737	0.524173	0.921162	Three subtype comparison
Neurof_GoSynaptic	rare tier1_ms	0.0895824	0.391392	-0.211714	0.402516	0.796234	Three subtype comparison
Neurof_GoSynaptic	rare tier2_ms	-0.193165	0.076803	-0.469625	0.151142	0.796234	Three subtype comparison
Neurof_KeggSynaptic	rare lof	0.100367	0.312463	-0.105044	0.260977	0.796234	Three subtype comparison
Neurof_KeggSynaptic	rare tier1_ms	0.00189814	0.249914	-0.247939	0.903299	0.941029	Three subtype comparison
Neurof_KeggSynaptic	rare tier2_ms	-0.21601	0.0302797	-0.470574	0.0848069	0.796234	Three subtype comparison
Neurof_PathwaysAxonG	rare lof	0.179123	0.414513	-0.0537556	0.0705067	0.796234	Three subtype comparison
Neurof_PathwaysAxonG	rare tier1_ms	-0.0773437	0.207362	-0.365913	0.717291	0.921162	Three subtype comparison
Neurof_PathwaysAxonG	rare tier2_ms	-0.110622	0.137783	-0.366939	0.38076	0.796234	Three subtype comparison
Neurof_UnionInclusive	rare lof	-0.052451	0.190658	-0.302005	0.902251	0.941029	Three subtype comparison
Neurof_UnionInclusive	rare tier1_ms	-0.194022	0.257057	-0.651919	0.562563	0.921162	Three subtype comparison
Neurof_UnionInclusive	rare tier2_ms	-0.238216	0.0941105	-0.578341	0.0939412	0.796234	Three subtype comparison
Neurof_UnionStringent	rare lof	-0.0383394	0.201749	-0.287911	0.916301	0.941392	Three subtype comparison
Neurof_UnionStringent	rare tier1_ms	-0.113836	0.243063	-0.474805	0.701567	0.921162	Three subtype comparison
Neurof_UnionStringent	rare tier2_ms	-0.163798	0.131055	-0.464371	0.235995	0.796234	Three subtype comparison
Synapse_GrantFull	rare lof	-0.00285392	0.235921	-0.253328	0.781016	0.921162	Three subtype comparison
Synapse_GrantFull	rare tier1_ms	-0.293421	0.0393294	-0.631952	0.108232	0.796234	Three subtype comparison
Synapse_GrantFull	rare tier2_ms	-0.0695306	0.222411	-0.364455	0.628749	0.921162	Three subtype comparison
PhHs_MindFun_ADX	rare lof	-0.0244341	0.207094	-0.27233	0.977435	0.978429	Three subtype comparison
PhHs_MindFun_ADX	rare tier1_ms	0.232894	0.492514	-0.0226048	0.0527973	0.709125	Three subtype comparison
PhHs_MindFun_ADX	rare tier2_ms	0.188524	0.422609	-0.0448557	0.102461	0.7495	Three subtype comparison
PhHs_MindFun_All	rare lof	-0.089463	0.143947	-0.33887	0.568907	0.937212	Three subtype comparison
PhHs_MindFun_All	rare tier1_ms	-0.246554	0.0588333	-0.559481	0.147846	0.7495	Three subtype comparison
PhHs_MindFun_All	rare tier2_ms	0.070558	0.330313	-0.190357	0.564136	0.937212	Three subtype comparison
PhHs_NervSys_ADX	rare lof	-0.127956	0.126871	-0.398178	0.4123	0.800864	Three subtype comparison
PhHs_NervSys_ADX	rare tier1_ms	0.109277	0.436162	-0.216898	0.397401	0.800864	Three subtype comparison
PhHs_NervSys_ADX	rare tier2_ms	0.115876	0.405074	-0.17421	0.388335	0.800864	Three subtype comparison
PhHs_NervSys_All	rare lof	-0.18341	0.0741086	-0.453153	0.19336	0.800864	Three subtype comparison
PhHs_NervSys_All	rare tier1_ms	-0.333274	0.0872702	-0.76564	0.155462	0.7495	Three subtype comparison
PhHs_NervSys_All	rare tier2_ms	-0.000146967	0.336261	-0.338821	0.975409	0.978429	Three subtype comparison
PhMm_Aggr_CardvascMuscle_all	rare lof	-0.0855879	0.160064	-0.340974	0.626772	0.978429	Three subtype comparison
PhMm_Aggr_CardvascMuscle_all	rare tier1_ms	-0.1157	0.272853	-0.510297	0.739033	0.978429	Three subtype comparison
PhMm_Aggr_CardvascMuscle_all	rare tier2_ms	-0.342388	-0.0135598	-0.67977	0.0302046	0.709125	Three subtype comparison
PhMm_Aggr_DigestHepato_all	rare lof	0.00921891	0.248717	-0.235045	0.788076	0.978429	Three subtype comparison
PhMm_Aggr_DigestHepato_all	rare tier1_ms	-0.0774968	0.268881	-0.425305	0.8756	0.978429	Three subtype comparison
PhMm_Aggr_DigestHepato_all	rare tier2_ms	-0.161415	0.13448	-0.46264	0.275801	0.800864	Three subtype comparison
PhMm_Aggr_EndoExocrRepr_all	rare lof	-0.138335	0.113267	-0.402475	0.353964	0.800864	Three subtype comparison
PhMm_Aggr_EndoExocrRepr_all	rare tier1_ms	-0.0801784	0.298259	-0.460253	0.908073	0.978429	Three subtype comparison
PhMm_Aggr_EndoExocrRepr_all	rare tier2_ms	0.0198343	0.31717	-0.277717	0.86816	0.978429	Three subtype comparison
PhMm_Aggr_HematoImmune_all	rare lof	0.0850265	0.330272	-0.161738	0.287553	0.800864	Three subtype comparison
PhMm_Aggr_HematoImmune_all	rare tier1_ms	-0.0329385	0.372416	-0.439334	0.826928	0.978429	Three subtype comparison
PhMm_Aggr_HematoImmune_all	rare tier2_ms	0.0513294	0.37637	-0.27196	0.717111	0.978429	Three subtype comparison
PhMm_Aggr_IntegAdipPigm_all	rare lof	-0.064533	0.168038	-0.306396	0.714376	0.978429	Three subtype comparison
PhMm_Aggr_IntegAdipPigm_all	rare tier1_ms	-0.200857	0.159971	-0.568018	0.365999	0.800864	Three subtype comparison
PhMm_Aggr_IntegAdipPigm_all	rare tier2_ms	0.0399467	0.335094	-0.256315	0.753297	0.978429	Three subtype comparison
PhMm_Aggr_Sensory_all	rare lof	-0.143933	0.0972481	-0.398944	0.304804	0.800864	Three subtype comparison
PhMm_Aggr_Sensory_all	rare tier1_ms	-0.147372	0.220421	-0.518484	0.574488	0.937212	Three subtype comparison
PhMm_Aggr_Sensory_all	rare tier2_ms	-0.140125	0.146652	-0.432407	0.317856	0.800864	Three subtype comparison
PhMm_Aggr_SkeCranioLimbs_all	rare lof	-0.0149541	0.224154	-0.261138	0.900106	0.978429	Three subtype comparison
PhMm_Aggr_SkeCranioLimbs_all	rare tier1_ms	-0.159059	0.213108	-0.537082	0.533646	0.937212	Three subtype comparison
PhMm_Aggr_SkeCranioLimbs_all	rare tier2_ms	-0.0096158	0.304167	-0.324768	0.975769	0.978429	Three subtype comparison
PhMm_NervSystem_all	rare lof	-0.211452	0.042145	-0.478687	0.115781	0.7495	Three subtype comparison
PhMm_NervSystem_all	rare tier1_ms	0.0786468	0.51693	-0.355269	0.381304	0.800864	Three subtype comparison
PhMm_NervSystem_all	rare tier2_ms	-0.1574	0.157174	-0.477557	0.290505	0.800864	Three subtype comparison
PhMm_NeuroBehav_all	rare lof	-0.242866	0.00801589	-0.508514	0.0618268	0.709125	Three subtype comparison
PhMm_NeuroBehav_all	rare tier1_ms	-0.0895014	0.315394	-0.496822	0.880961	0.978429	Three subtype comparison
PhMm_NeuroBehav_all	rare tier2_ms	-0.144872	0.174501	-0.468027	0.332945	0.800864	Three subtype comparison
PhMm_NeuroUnion_all	rare lof	-0.239065	0.0197703	-0.512248	0.0675079	0.709125	Three subtype comparison
PhMm_NeuroUnion_all	rare tier1_ms	-0.0730395	0.392114	-0.5395	0.93199	0.978429	Three subtype comparison
PhMm_NeuroUnion_all	rare tier2_ms	-0.224211	0.124708	-0.579389	0.14719	0.7495	Three subtype comparison
*two subtype comparison (i.e. combining complex and equivocal ASD) was conducted for increased power. Three subtype comparison was examined to see if gene sets/regions would be missed when sacrificing phenotypic resolution for power.
*Two-sided likelihood ratio tests were performed with permutation-based FDR done for the multiple testing correction.

## Sheet: SupData 10
Supplementary Data 10: Prevalance of SNVs, indels and CNVs in noncoding regions among ASD subtypes in the discovery cohort
subtype_comparison*	var_type	noncoding region	coefficient	95% CI coefficient upper bound	95% CI coefficient lower bound	pvalue	permFDR
Two subtype comparison	deletion >10kb	An_promoter	0.00990433	0.294641	-0.207153	0.732721	0.489472
Three subtype comparison	deletion >10kb	An_promoter	-0.0133097	0.263247	-0.218184	0.854597	0.522347
Two subtype comparison	duplication >10kb	An_promoter	-0.00443413	0.191021	-0.307281	0.646842	0.432028
Three subtype comparison	duplication >10kb	An_promoter	0.0257048	0.222116	-0.257649	0.884492	0.493292
Two subtype comparison	denovo SNVindel	An_promoter	0.0815379	0.358073	-0.215424	0.626783	0.792057
Three subtype comparison	denovo SNVindel	An_promoter	0.0831067	0.348225	-0.203708	0.610119	0.784062
Two subtype comparison	rare SNVindel	An_promoter	0.174154	0.740628	-0.10838	0.144829	0.891792
Three subtype comparison	rare SNVindel	An_promoter	0.124062	0.700982	-0.105413	0.14859	0.9812
Two subtype comparison	deletion <=10kb	An_promoter	0.0430358	0.266201	-0.243494	0.930424	0.562042
Three subtype comparison	deletion <=10kb	An_promoter	0.0264354	0.233843	-0.236273	0.991915	0.594361
Two subtype comparison	duplication <=10kb	An_promoter	0.0863091	0.327413	-0.185083	0.579648	0.457066
Three subtype comparison	duplication <=10kb	An_promoter	0.0411587	0.232233	-0.198856	0.879538	0.532403
Two subtype comparison	denovo SNVindel	An_promoter_tier2	0.0404954	0.318586	-0.275755	0.887778	0.918625
Three subtype comparison	denovo SNVindel	An_promoter_tier2	0.00244213	0.252308	-0.295776	0.875953	0.97583
Two subtype comparison	rare SNVindel	An_promoter_tier2	0.0962544	0.398639	-0.178728	0.454789	0.891792
Three subtype comparison	rare SNVindel	An_promoter_tier2	0.0699622	0.369783	-0.17338	0.478543	0.9812
Two subtype comparison	denovo SNVindel	brain_enh_tier1	0.296591	0.633374	-0.000180418	0.0472966	0.39675
Three subtype comparison	denovo SNVindel	brain_enh_tier1	0.18836	0.475166	-0.0893022	0.182667	0.584944
Two subtype comparison	rare SNVindel	brain_enh_tier1	0.0198031	0.300048	-0.248111	0.852676	0.891792
Three subtype comparison	rare SNVindel	brain_enh_tier1	0.0447945	0.333242	-0.189008	0.588426	0.9812
Two subtype comparison	denovo SNVindel	brain_enh_tier2	0.250082	0.555396	-0.0382698	0.0830418	0.39675
Three subtype comparison	denovo SNVindel	brain_enh_tier2	0.165758	0.418884	-0.0887377	0.207617	0.590275
Two subtype comparison	rare SNVindel	brain_enh_tier2	0.117034	0.367737	-0.120017	0.318685	0.891792
Three subtype comparison	rare SNVindel	brain_enh_tier2	0.134168	0.38264	-0.0831388	0.207054	0.9812
Two subtype comparison	deletion >10kb	brain_h3k27ac	-0.00248916	0.259873	-0.221748	0.876913	0.489472
Three subtype comparison	deletion >10kb	brain_h3k27ac	-0.032634	0.215087	-0.232823	0.938036	0.522347
Two subtype comparison	duplication >10kb	brain_h3k27ac	0.227445	0.515314	-0.0739356	0.101289	0.158507
Two subtype comparison	duplication >10kb	brain_h3k27ac	0.305559	0.58719	0.00877335	0.0208158	0.0742361
Three subtype comparison	duplication >10kb	brain_h3k27ac	-0.210295	-0.0129589	-0.551398	0.0348892	0.1505
Three subtype comparison	duplication >10kb	brain_h3k27ac	-0.217045	-0.0220707	-0.535932	0.0282993	0.112083
Two subtype comparison	denovo SNVindel	brain_h3k27ac	0.248025	0.796969	-0.0625098	0.0920991	0.39675
Three subtype comparison	denovo SNVindel	brain_h3k27ac	0.232248	0.749507	-0.068981	0.1035	0.584944
Two subtype comparison	rare SNVindel	brain_h3k27ac	0.00890637	1.01363	-0.782666	0.801115	0.891792
Three subtype comparison	rare SNVindel	brain_h3k27ac	-0.0659484	0.880049	-0.83999	0.963594	0.9812
Two subtype comparison	deletion <=10kb	brain_h3k27ac	0.264801	0.529649	-0.0178699	0.0463548	0.172986
Three subtype comparison	duplication <=10kb	brain_h3k27ac	0.167892	0.356421	-0.0505557	0.140972	0.33059
Two subtype comparison	denovo SNVindel	brain_h3k27ac_2gerp	0.272017	0.560071	-0.0204405	0.0659054	0.39675
Three subtype comparison	denovo SNVindel	brain_h3k27ac_2gerp	0.230307	0.49429	-0.0404032	0.0964718	0.584944
Two subtype comparison	rare SNVindel	brain_h3k27ac_2gerp	0.0738642	0.449608	-0.28862	0.669318	0.891792
Three subtype comparison	rare SNVindel	brain_h3k27ac_2gerp	-0.0200913	0.343547	-0.352267	0.980401	0.9812
Two subtype comparison	denovo SNVindel	ctcf_tier1	0.000299878	0.266721	-0.269884	0.990777	0.98107
Three subtype comparison	denovo SNVindel	ctcf_tier1	0.000948908	0.250384	-0.255174	0.985171	0.97583
Two subtype comparison	rare SNVindel	ctcf_tier1	-0.135974	0.117671	-0.400661	0.282374	0.891792
Three subtype comparison	rare SNVindel	ctcf_tier1	-0.124334	0.130123	-0.367102	0.348828	0.9812
Two subtype comparison	denovo SNVindel	ctcf_tier2	0.975535	113.834	-111.89	0.188917	0.677969
Three subtype comparison	denovo SNVindel	ctcf_tier2	0.0550777	0.238918	-0.136853	0.598087	0.784062
Two subtype comparison	rare SNVindel	ctcf_tier2	0.0270917	0.27569	-0.217586	0.817482	0.891792
Three subtype comparison	rare SNVindel	ctcf_tier2	0.031449	0.275912	-0.192326	0.726668	0.9812
Two subtype comparison	denovo SNVindel	DDD_promoter	0.0478287	0.319377	-0.242043	0.787987	0.857565
Three subtype comparison	denovo SNVindel	DDD_promoter	0.0225613	0.280354	-0.257056	0.932419	0.97583
Two subtype comparison	rare SNVindel	DDD_promoter	0.0284238	0.402109	-0.311037	0.802383	0.891792
Three subtype comparison	rare SNVindel	DDD_promoter	-0.0555535	0.303598	-0.367028	0.852849	0.9812
Two subtype comparison	deletion <=10kb	DDD_promoter	0.034417	0.250933	-0.23068	0.934342	0.562042
Three subtype comparison	deletion <=10kb	DDD_promoter	0.02307	0.231158	-0.229472	0.994279	0.594361
Two subtype comparison	denovo SNVindel	DDD_promoter_tier2	-0.160825	0.195186	-0.604132	0.250827	0.680271
Three subtype comparison	denovo SNVindel	DDD_promoter_tier2	-0.191807	0.161517	-0.644509	0.168917	0.584944
Two subtype comparison	rare SNVindel	DDD_promoter_tier2	0.0520777	0.301604	-0.192142	0.664032	0.891792
Three subtype comparison	rare SNVindel	DDD_promoter_tier2	-0.0139279	0.232139	-0.243818	0.961636	0.9812
Two subtype comparison	denovo SNVindel	deepsea_tier1	0.148829	0.41421	-0.123753	0.286468	0.680271
Three subtype comparison	denovo SNVindel	deepsea_tier1	0.136025	0.37176	-0.107875	0.284755	0.652708
Two subtype comparison	rare SNVindel	deepsea_tier1	-0.0322338	0.272182	-0.335489	0.838103	0.891792
Three subtype comparison	rare SNVindel	deepsea_tier1	-0.0485037	0.248739	-0.326861	0.790044	0.9812
Two subtype comparison	denovo SNVindel	deepsea_tier2	0.274251	0.595869	-0.0505231	0.0601744	0.39675
Three subtype comparison	denovo SNVindel	deepsea_tier2	0.254619	0.506634	-0.00194663	0.0438852	0.584944
Two subtype comparison	rare SNVindel	deepsea_tier2	-0.0688209	0.201108	-0.339691	0.61497	0.891792
Three subtype comparison	rare SNVindel	deepsea_tier2	-0.0982922	0.169971	-0.353157	0.491347	0.9812
Two subtype comparison	denovo SNVindel	fetal_brain_intolerance	0.0716831	0.331131	-0.205223	0.646289	0.792057
Three subtype comparison	denovo SNVindel	fetal_brain_intolerance	0.132312	0.391971	-0.140741	0.35704	0.701179
Two subtype comparison	rare SNVindel	fetal_brain_intolerance	-0.164876	0.116549	-0.565548	0.194581	0.891792
Three subtype comparison	rare SNVindel	fetal_brain_intolerance	-0.225891	0.0607974	-0.593966	0.108318	0.9812
Two subtype comparison	denovo SNVindel	fetal_brain_intolerance_tier2	0.0576081	0.318732	-0.209523	0.686275	0.792057
Three subtype comparison	denovo SNVindel	fetal_brain_intolerance_tier2	0.115182	0.377365	-0.153196	0.412073	0.7479
Two subtype comparison	rare SNVindel	fetal_brain_intolerance_tier2	-0.0352124	0.224111	-0.295253	0.788279	0.891792
Three subtype comparison	rare SNVindel	fetal_brain_intolerance_tier2	-0.0693943	0.189644	-0.309343	0.637931	0.9812
Two subtype comparison	deletion >10kb	lnc_promoter	-0.119552	0.146866	-0.354226	0.411896	0.392616
Three subtype comparison	deletion >10kb	lnc_promoter	-0.132519	0.126125	-0.352752	0.34507	0.330463
Two subtype comparison	duplication >10kb	lnc_promoter	-0.099529	0.114389	-0.379719	0.283544	0.274074
Three subtype comparison	duplication >10kb	lnc_promoter	-0.0765847	0.134278	-0.351476	0.372724	0.356111
Two subtype comparison	denovo SNVindel	lnc_promoter	-0.0632856	0.205842	-0.402377	0.524585	0.792057
Three subtype comparison	denovo SNVindel	lnc_promoter	-0.0499926	0.213741	-0.381974	0.578087	0.784062
Two subtype comparison	rare SNVindel	lnc_promoter	0.122863	0.972654	-0.201362	0.196222	0.891792
Three subtype comparison	rare SNVindel	lnc_promoter	0.0271247	0.798441	-0.29691	0.369229	0.9812
Two subtype comparison	deletion <=10kb	lnc_promoter	0.215784	0.448606	-0.0495839	0.115606	0.2455
Three subtype comparison	deletion <=10kb	lnc_promoter	0.254233	0.474458	0.00211994	0.0500933	0.112083
Two subtype comparison	duplication <=10kb	lnc_promoter	0.803917	100.853	-99.2607	0.409808	0.457066
Three subtype comparison	duplication <=10kb	lnc_promoter	-0.0147598	0.156847	-0.212378	0.767759	0.532403
Two subtype comparison	denovo SNVindel	lnc_promoter_tier2	0.119692	0.399129	-0.169672	0.412429	0.763067
Three subtype comparison	denovo SNVindel	lnc_promoter_tier2	0.0711161	0.28995	-0.159747	0.573587	0.784062
Two subtype comparison	rare SNVindel	lnc_promoter_tier2	0.100356	0.383561	-0.150466	0.39147	0.891792
Three subtype comparison	rare SNVindel	lnc_promoter_tier2	0.0476508	0.326223	-0.179286	0.568797	0.9812
Two subtype comparison	denovo SNVindel	splicing_tier1	0.0935909	0.360167	-0.178114	0.507878	0.792057
Three subtype comparison	denovo SNVindel	splicing_tier1	0.0745689	0.329694	-0.186946	0.589143	0.784062
Two subtype comparison	rare SNVindel	splicing_tier1	0.0746639	0.444026	-0.213199	0.490627	0.891792
Three subtype comparison	rare SNVindel	splicing_tier1	0.0304473	0.408708	-0.226239	0.57306	0.9812
Two subtype comparison	denovo SNVindel	splicing_tier2	0.0631745	0.328837	-0.209349	0.66415	0.792057
Three subtype comparison	denovo SNVindel	splicing_tier2	0.00805525	0.258413	-0.252032	0.980458	0.97583
Two subtype comparison	rare SNVindel	splicing_tier2	0.0188872	0.32663	-0.266021	0.84118	0.891792
Three subtype comparison	rare SNVindel	splicing_tier2	-0.0424521	0.265808	-0.307041	0.887779	0.9812
Two subtype comparison	denovo SNVindel	tad_tier1	0.158109	0.434214	-0.128213	0.28102	0.680271
Three subtype comparison	denovo SNVindel	tad_tier1	0.13289	0.392262	-0.137298	0.344706	0.701179
Two subtype comparison	rare SNVindel	tad_tier1	-0.034771	0.234468	-0.306018	0.795188	0.891792
Three subtype comparison	rare SNVindel	tad_tier1	0.0178718	0.296896	-0.222433	0.778726	0.9812
Two subtype comparison	denovo SNVindel	tad_tier2	0.0808368	0.349717	-0.202188	0.601461	0.792057
Three subtype comparison	denovo SNVindel	tad_tier2	0.0576222	0.314004	-0.213061	0.708833	0.85381
Two subtype comparison	rare SNVindel	tad_tier2	-0.0160505	0.23568	-0.266136	0.905281	0.90792
Three subtype comparison	rare SNVindel	tad_tier2	0.0309727	0.281072	-0.198973	0.737703	0.9812
Two subtype comparison	denovo SNVindel	tss_intolerance	0.151688	0.424077	-0.130748	0.296554	0.680271
Three subtype comparison	denovo SNVindel	tss_intolerance	0.200037	0.462399	-0.0659128	0.142779	0.584944
Two subtype comparison	rare SNVindel	tss_intolerance	-0.116166	0.183636	-0.453739	0.404481	0.891792
Three subtype comparison	rare SNVindel	tss_intolerance	-0.120325	0.190211	-0.420433	0.458535	0.9812
Two subtype comparison	denovo SNVindel	tss_intolerance_tier2	0.149684	0.466357	-0.164729	0.330256	0.700019
Three subtype comparison	denovo SNVindel	tss_intolerance_tier2	0.209318	0.5226	-0.0872377	0.151182	0.584944
Two subtype comparison	rare SNVindel	tss_intolerance_tier2	-0.0480831	0.212682	-0.308251	0.719112	0.891792
Three subtype comparison	rare SNVindel	tss_intolerance_tier2	-0.0808305	0.173507	-0.325336	0.550336	0.9812
Two subtype comparison	deletion >10kb	utr_3	-0.199887	0.0857038	-0.454303	0.163332	0.245347
Three subtype comparison	deletion >10kb	utr_3	-0.193441	0.0952399	-0.437856	0.188523	0.280729
Two subtype comparison	duplication >10kb	utr_3	-0.0151732	0.269537	-0.36411	0.769636	0.432028
Three subtype comparison	duplication >10kb	utr_3	-0.0473951	0.221819	-0.381409	0.601934	0.42349
Two subtype comparison	deletion <=10kb	utr_3	-0.0691932	0.135101	-0.365999	0.362255	0.476833
Three subtype comparison	deletion <=10kb	utr_3	-0.0194693	0.183993	-0.300189	0.636642	0.594361
Two subtype comparison	duplication <=10kb	utr_3	0.0130637	0.242734	-0.248775	0.980779	0.586972
Three subtype comparison	duplication <=10kb	utr_3	-0.0148285	0.188377	-0.267047	0.732332	0.532403
Two subtype comparison	deletion >10kb	utr_5	-0.237588	0.0461577	-0.494687	0.0937263	0.245347
Three subtype comparison	deletion >10kb	utr_5	-0.214421	0.0716873	-0.458688	0.141015	0.280729
Two subtype comparison	deletion <=10kb	utr_5	0.122292	0.362035	-0.206597	0.592163	0.559458
Three subtype comparison	deletion <=10kb	utr_5	-0.172921	0.0257087	-0.498019	0.0691039	0.158507
Three subtype comparison	deletion <=10kb	utr_5	0.155419	0.384233	-0.152236	0.397298	0.519722
Two subtype comparison	duplication <=10kb	utr_5	-0.148477	0.0537545	-0.450027	0.113287	0.175
Two subtype comparison	duplication <=10kb	utr_5	0.0982357	0.33223	-0.177801	0.545644	0.457066
Three subtype comparison	duplication <=10kb	utr_5	0.192965	0.424421	-0.0911225	0.193551	0.33059
Two subtype comparison	denovo SNVindel	utr3_tier1	0.336509	0.6253	0.0441985	0.0189281	0.39675
Three subtype comparison	denovo SNVindel	utr3_tier1	0.375529	0.647199	0.100107	0.00628034	0.21125
Two subtype comparison	rare SNVindel	utr3_tier1	0.0652181	0.37527	-0.213129	0.589043	0.891792
Three subtype comparison	rare SNVindel	utr3_tier1	0.0558465	0.360599	-0.184491	0.526743	0.9812
Two subtype comparison	denovo SNVindel	utr3_tier2	0.280388	0.562613	-0.00768035	0.0508076	0.39675
Three subtype comparison	denovo SNVindel	utr3_tier2	0.247578	0.497137	-0.00888863	0.060239	0.584944
Two subtype comparison	rare SNVindel	utr3_tier2	0.0369596	0.29102	-0.210328	0.75259	0.891792
Three subtype comparison	rare SNVindel	utr3_tier2	0.06222	0.306497	-0.156955	0.528226	0.9812
Two subtype comparison	denovo SNVindel	utr5	0.120886	0.389804	-0.162367	0.421367	0.763067
Three subtype comparison	denovo SNVindel	utr5	0.16505	0.426129	-0.107878	0.250744	0.631864
Two subtype comparison	rare SNVindel	utr5	0.172496	0.635967	-0.106895	0.161413	0.891792
Three subtype comparison	rare SNVindel	utr5	0.0972125	0.547258	-0.153421	0.270743	0.9812
*two subtype comparison (i.e. combining complex and equivocal ASD) was conducted for increased power. Three subtype comparison was examined to see if gene sets/regions would be missed when sacrificing phenotypic resolution for power.
*Two-sided likelihood ratio tests were performed with permutation-based FDR done for the multiple testing correction.

[truncated: 11 more sheets: SupData 11, SupData 12, SupData 13, SupData 14, SupData 15, SupData 16, SupData 17, SupData 18, SupData 19, SupData 20, SupData 21]
