# Supplementary material for: Genome-wide rare variant score associates with morphological subtypes of autism spectrum disorder
Source: Nat Commun. 2022 Oct 29;13:6463. doi: 10.1038/s41467-022-34112-z (PMC9617891; doi:10.1038/s41467-022-34112-z)
Supplement: Supplementary file 6 — Source Data [file 41467_2022_34112_MOESM6_ESM.zip]

Archive with 2 entries (2 files):
- Source data/Figures 2-6.xlsx
- Source data/Supplementary Figures 8-9.docx
