# Supplementary material for: Genome-wide rare variant score associates with morphological subtypes of autism spectrum disorder
Source: Nat Commun. 2022 Oct 29;13:6463. doi: 10.1038/s41467-022-34112-z (PMC9617891; doi:10.1038/s41467-022-34112-z)
Supplement: Supplementary file 6 — Source Data [file 41467_2022_34112_MOESM6_ESM.zip › Source data/Figures 2-6.xlsx]

## Sheet: Figure 2a
Figure 2a
geneset	type	coefficient	coeff.upper	coeff.lower	pvalue	permFDR	Test	FDRRange	Ada_name	Ada_geneset_group	Gene.set.Full.name
BspanLA_lg2rpkm.MIN	deletion	0.359587	0.70895	0.0791187	0.812121	0.932343	Two subtypes	NotSignificant	Low/absent expression in brain	Brain expression	Low/absent brain expression
BspanLA_lg2rpkm.MIN	deletion	0.330122	0.611202	0.0918086	0.428815	0.748902	Three subtypes	NotSignificant	Low/absent expression in brain	Brain expression	Low/absent brain expression
ExprNov_BrainFeAd_sp	deletion	0.452462	0.773422	0.178453	0.139124	0.571694	Three subtypes	NotSignificant	Brain specific expression	Brain expression	Brain specific expression
ExprNov_BrainFeAd_sp	deletion	0.399137	0.757817	0.105396	0.294319	0.628645	Two subtypes	NotSignificant	Brain specific expression	Brain expression	Brain specific expression
Neurof_GoNeuronProj	deletion	0.645184	1.04606	0.339483	0.00347923	0.144529	Three subtypes	< 20%	Neuron projection (GO)	Neuronal Function	Neuron projection
Neurof_GoNeuronProj	deletion	0.61019	1.09322	0.259049	0.0312013	0.283132	Two subtypes	NotSignificant	Neuron projection (GO)	Neuronal Function	Neuron projection
Neurof_PathwaysAxonG	deletion	0.480937	0.852442	0.212249	0.0998796	0.453471	Three subtypes	NotSignificant	Axon guidance pathways	NA	Axon guidance pathways
Neurof_PathwaysAxonG	deletion	4.20889	Inf	-13.9512	0.00384897	0.159441	Two subtypes	< 20%	Axon guidance pathways	NA	Axon guidance pathways
Neurof_UnionInclusive	deletion	0.697392	1.24647	0.30342	0.00815418	0.166897	Two subtypes	< 20%	Neuronal processes	Neuronal Function	Inclusive union of neuron functions
Neurof_UnionInclusive	deletion	0.553364	0.913849	0.278551	0.0214641	0.296011	Three subtypes	NotSignificant	Neuronal processes	Neuronal Function	Inclusive union of neuron functions
BspanLA_lg2rpkm.MIN	duplication	-0.256481	0.0144907	-0.578526	0.00094702	0.0856471	Two subtypes	< 10%	Low/absent expression in brain	Brain expression	Low/absent brain expression
BspanLA_lg2rpkm.MIN	duplication	-0.221952	0.0270235	-0.523719	0.0015557	0.132294	Three subtypes	< 20%	Low/absent expression in brain	Brain expression	Low/absent brain expression
ExprNov_BrainFeAd_sp	duplication	0.12862	0.350282	-0.068509	0.0470321	0.296011	Three subtypes	NotSignificant	Brain specific expression	Brain expression	Brain specific expression
ExprNov_BrainFeAd_sp	duplication	0.281406	0.61169	0.0103788	0.0060957	0.166897	Two subtypes	< 20%	Brain specific expression	Brain expression	Brain specific expression
Neurof_GoNeuronProj	duplication	0.00446846	0.21098	-0.223613	0.795856	0.91374	Three subtypes	NotSignificant	Neuron projection (GO)	Neuronal Function	Neuron projection
Neurof_GoNeuronProj	duplication	0.0292296	0.276257	-0.22051	0.947133	0.950485	Two subtypes	NotSignificant	Neuron projection (GO)	Neuronal Function	Neuron projection
Neurof_PathwaysAxonG	duplication	-0.00658154	0.212987	-0.251065	0.868202	0.930663	Three subtypes	NotSignificant	Axon guidance pathways	NA	Axon guidance pathways
Neurof_PathwaysAxonG	duplication	-0.00504953	0.236516	-0.2652	0.837345	0.93875	Two subtypes	NotSignificant	Axon guidance pathways	NA	Axon guidance pathways
Neurof_UnionInclusive	duplication	-0.0465626	0.195505	-0.320402	0.317539	0.650628	Two subtypes	NotSignificant	Neuronal processes	Neuronal Function	Inclusive union of neuron functions
Neurof_UnionInclusive	duplication	-0.0510705	0.170803	-0.316237	0.30323	0.671029	Three subtypes	NotSignificant	Neuronal processes	Neuronal Function	Inclusive union of neuron functions

## Sheet: Figure 2b
Figure 2b
geneset	type	coefficient	coeff.upper	coeff.lower	pvalue	permFDR	Test	FDRRange	Ada_name	Ada_geneset_group	Gene.set.Full.name
PhHs_MindFun_ADX	deletion	0.296233	0.60913	0.0219835	0.0489154	0.1728	Two subtypes	< 20%	Mental function AD/X linked (HPO)	Human phenotype ontology	Human higher mental function abnromality, AD or X-linked
PhHs_MindFun_ADX	deletion	0.287559	0.546495	0.0420514	0.037664	0.27925	Three subtypes	Not significant	Mental function AD/X linked (HPO)	Human phenotype ontology	Human higher mental function abnromality, AD or X-linked
PhHs_MindFun_All	deletion	0.285332	0.567391	0.026588	0.0452776	0.1728	Two subtypes	< 20%	Mental function (HPO)	NA	Human higher mental function abnromality, any inheritance
PhHs_MindFun_All	deletion	0.195601	0.422086	-0.0280813	0.145337	0.377038	Three subtypes	Not significant	Mental function (HPO)	NA	Human higher mental function abnromality, any inheritance
PhMm_Aggr_CardvascMuscle_all	deletion	0.113313	0.364713	-0.137298	0.558979	0.64224	Two subtypes	Not significant	Cariovas/Muscle (MPO)	NA	Cardiovascular or muscle abnormality in mice
PhMm_Aggr_CardvascMuscle_all	deletion	0.082546	0.31103	-0.149867	0.801909	0.853074	Three subtypes	Not significant	Cariovas/Muscle (MPO)	NA	Cardiovascular or muscle abnormality in mice
PhMm_Aggr_IntegAdipPigm_all	deletion	0.368111	0.641239	0.109878	0.00804729	0.103167	Two subtypes	< 20%	Adipose/integument/pigmentation (MPO)	NA	Adipose or integument or pigmentation abnormality in mice
PhMm_Aggr_IntegAdipPigm_all	deletion	0.284038	0.51516	0.055274	0.0329396	0.27925	Three subtypes	Not significant	Adipose/integument/pigmentation (MPO)	NA	Adipose or integument or pigmentation abnormality in mice
PhMm_Aggr_SkeCranioLimbs_all	deletion	0.27163	0.526608	0.0236673	0.0499164	0.1728	Two subtypes	< 20%	Skeletal/limb/cranium (MPO)	NA	Skeletal or limb or cranium abnormality in mice
PhMm_Aggr_SkeCranioLimbs_all	deletion	0.212253	0.441018	-0.0169451	0.126313	0.377038	Three subtypes	Not significant	Skeletal/limb/cranium (MPO)	NA	Skeletal or limb or cranium abnormality in mice
PhMm_NervSystem_all	deletion	0.19554	0.448928	-0.0509403	0.20012	0.357806	Two subtypes	Not significant	Nerv.system (MPO)	NA	Nervous system abnormality in mice
PhMm_NervSystem_all	deletion	0.177227	0.408714	-0.0529287	0.29493	0.488639	Three subtypes	Not significant	Nerv.system (MPO)	NA	Nervous system abnormality in mice
PhMm_NeuroBehav_all	deletion	0.276616	0.529681	0.0295082	0.0472478	0.1728	Two subtypes	< 20%	Neurological/behavior (MPO)	NA	Neurological abnormality or abnormal behavior in mice
PhMm_NeuroBehav_all	deletion	0.235652	0.46475	0.00707026	0.110125	0.377038	Three subtypes	Not significant	Neurological/behavior (MPO)	NA	Neurological abnormality or abnormal behavior in mice
PhMm_NeuroUnion_all	deletion	0.245456	0.500368	-0.00231568	0.0891721	0.242214	Two subtypes	Not significant	Neuro/behavior/nerv.system (MPO)	NA	Neurological abnormality or abnormal behavior or nervous system abnormality in mice
PhMm_NeuroUnion_all	deletion	0.204904	0.435325	-0.0245289	0.20618	0.4458	Three subtypes	Not significant	Neuro/behavior/nerv.system (MPO)	NA	Neurological abnormality or abnormal behavior or nervous system abnormality in mice
PhHs_MindFun_ADX	duplication	0.128621	0.449236	-0.119533	0.451179	0.569304	Two subtypes	Not significant	Mental function AD/X linked (HPO)	Human phenotype ontology	Human higher mental function abnromality, AD or X-linked
PhHs_MindFun_ADX	duplication	0.0941315	0.316342	-0.128425	0.551822	0.720432	Three subtypes	Not significant	Mental function AD/X linked (HPO)	Human phenotype ontology	Human higher mental function abnromality, AD or X-linked
PhHs_MindFun_All	duplication	0.138739	0.40697	-0.120055	0.71127	0.775462	Two subtypes	Not significant	Mental function (HPO)	NA	Human higher mental function abnromality, any inheritance
PhHs_MindFun_All	duplication	0.139351	0.380178	-0.106702	0.665861	0.75796	Three subtypes	Not significant	Mental function (HPO)	NA	Human higher mental function abnromality, any inheritance
PhMm_Aggr_CardvascMuscle_all	duplication	-2.70147	9.77352	#NAME?	0.000869235	0.029	Two subtypes	< 5%	Cariovas/Muscle (MPO)	NA	Cardiovascular or muscle abnormality in mice
PhMm_Aggr_CardvascMuscle_all	duplication	-3.82896	0	0	0.00110983	0.0365	Three subtypes	< 5%	Cariovas/Muscle (MPO)	NA	Cardiovascular or muscle abnormality in mice
PhMm_Aggr_IntegAdipPigm_all	duplication	-1.76112	9.90512	#NAME?	0.0700873	0.223318	Two subtypes	Not significant	Adipose/integument/pigmentation (MPO)	NA	Adipose or integument or pigmentation abnormality in mice
PhMm_Aggr_IntegAdipPigm_all	duplication	-2.58398	0	0	0.0677693	0.338571	Three subtypes	Not significant	Adipose/integument/pigmentation (MPO)	NA	Adipose or integument or pigmentation abnormality in mice
PhMm_Aggr_SkeCranioLimbs_all	duplication	-1.79753	10.7901	#NAME?	0.0426029	0.1728	Two subtypes	< 20%	Skeletal/limb/cranium (MPO)	NA	Skeletal or limb or cranium abnormality in mice
PhMm_Aggr_SkeCranioLimbs_all	duplication	-2.6072	0	0	0.0451438	0.27925	Three subtypes	Not significant	Skeletal/limb/cranium (MPO)	NA	Skeletal or limb or cranium abnormality in mice
PhMm_NervSystem_all	duplication	-0.185657	0.0821214	-0.50021	0.0152903	0.140625	Two subtypes	< 20%	Nerv.system (MPO)	NA	Nervous system abnormality in mice
PhMm_NervSystem_all	duplication	-0.131995	0.136227	-0.446628	0.0483121	0.27925	Three subtypes	Not significant	Nerv.system (MPO)	NA	Nervous system abnormality in mice
PhMm_NeuroBehav_all	duplication	-0.130444	0.127368	-0.441934	0.0324441	0.1728	Two subtypes	< 20%	Neurological/behavior (MPO)	NA	Neurological abnormality or abnormal behavior in mice
PhMm_NeuroBehav_all	duplication	-0.0834848	0.17376	-0.395012	0.0845919	0.369937	Three subtypes	Not significant	Neurological/behavior (MPO)	NA	Neurological abnormality or abnormal behavior in mice
PhMm_NeuroUnion_all	duplication	-0.189911	0.0744012	-0.501218	0.00209001	0.03725	Two subtypes	< 5%	Neuro/behavior/nerv.system (MPO)	NA	Neurological abnormality or abnormal behavior or nervous system abnormality in mice
PhMm_NeuroUnion_all	duplication	-0.129297	0.136242	-0.441688	0.0142255	0.26225	Three subtypes	Not significant	Neuro/behavior/nerv.system (MPO)	NA	Neurological abnormality or abnormal behavior or nervous system abnormality in mice

## Sheet: Figure 2c
Figure 2c
geneset	type	coefficient	coeff.upper	coeff.lower	pvalue	stderr	testval	waldp	permFDR	Test	FDRRange	Ada_name	Ada_geneset_group	Gene.set.Full.name
Neurof_GoNeuroGenesis	tier1_ms	0.0317864	0.300492	-0.241152	0.763165	0.153691	-0.301171	0.763284	0.937739	Two subtypes	NotSignificant	Neurogenesis (GO)	Neuronal Function	Neurogenesis
Neurof_GoNeuroGenesis	tier1_ms	0.038995	0.290184	-0.231397	0.800641	0.149809	-0.251686	0.801284	0.947472	Three subtypes	NotSignificant	Neurogenesis (GO)	Neuronal Function	Neurogenesis
Neurof_GoNeuroGenesis	tier2_ms	0.541822	0.991147	0.217763	0.00132846	0.196644	2.76005	0.00577926	0.0843173	Two subtypes	< 10%	Neurogenesis (GO)	Neuronal Function	Neurogenesis
Neurof_GoNeuroGenesis	tier2_ms	0.427226	0.69799	0.179106	0.00143056	0.144013	3.08878	0.0020098	0.0896346	Three subtypes	< 10%	Neurogenesis (GO)	Neuronal Function	Neurogenesis

## Sheet: Figure 3a
Figure 3a
0.544681
NA
0.553191
0.434043
0.0340425
0.910638
NA
0.0680851
0.455319
0.26383
0.314894
0.0255319
0.012766
NA
0.165957
NA
NA
0.140426
0.987234
0.0212766
0.093617
0.32766
0.489362
0.0851064
0.391489
0.27234
0.676596
0.897872
0.680851
0.119149
0.446809
0.587234
0.451064
0.625532
0.00425532
0.493617
0.795745
0.52766
0.344681
0.876596
NA
0.114894
0.812766
0.285106
NA
0.0297872
NA
0.825532
NA
0.417021
0.280851
0.561702
NA
0.225532
0.408511
NA
0.970213
0.659574
NA
NA
0.821277
0.655319
0.604255
0.540426
0.480851
0.0553191
0.638298
NA
0.476596
0.578723
NA
0.00851064
0.195745
NA
0.361702
0.229787
0.595745
0.706383
0.957447
0.851064
0.510638
0.761702
0.174468
0.246809
0.412766
0.33617
0.714894
NA
0.268085
0.685106
0.629787
0.353191
0.697872
NA
0.548936
NA
0.829787
0.66383
0.719149
NA
0.357447
0.212766
0.885106
0.374468
0.502128
NA
0.642553
NA
0.846809
0.702128
0.72766
NA
0.8
NA
0.519149
0.93617
0.723404
NA
0.293617
0.0723404
0.791489
0.242553
NA
NA
0.157447
0.880851
NA
0.485106
0.506383
NA
NA
0.0170213
0.73617
0.2
NA
0.582979
0.0425532
0.748936
0.310638
NA
0.4
0.153191
NA
NA
NA
0.161702
0.710638
0.893617
0.106383
0.740426
NA
0.0808511
NA
0.817021
0.668085
0.497872
NA
0.102128
0.289362
0.204255
0.276596
0.238298
0.251064
NA
0.12766
0.753191
0.914894
0.782979
0.838298
NA
NA
0.123404
0.889362
0.621277
0.651064
NA
NA
0.365957
0.978723
0.221277
1
NA
0.187234
NA
0.348936
0.468085
NA
0.514894
0.0595745
0.953191
0.948936
0.808511
0.319149
0.693617
0.923404
NA
NA
0.982979
0.459574
0.902128
NA
0.744681
NA
0.53617
0.178723
0.442553
0.6
0.565957
NA
0.217021
0.378723
0.0978723
0.404255
0.87234
0.421277
0.429787
0.531915
0.0765957
NA
0.961702
0.46383
0.557447
0.382979
0.302128
NA
NA
NA
0.67234
0.0510638
0.0468085
0.0638298
0.131915
NA
0.974468
0.259574
0.834043
0.570213
0.110638
0.148936
0.523404
0.234043
0.774468
0.306383
NA
NA
0.438298
0.191489
0.991489
0.944681
NA
0.757447
NA
NA
0.370213
0.13617
0.842553
0.0893617
NA
NA
0.689362
0.92766
0.0382979
0.387234
NA
NA
NA
0.995745
0.617021
NA
0.86383
0.425532
NA
NA
0.144681
NA
NA
0.765957
NA
0.574468
0.778723
NA
NA
0.182979
NA
0.208511
0.331915
0.731915
0.965957
NA
NA
NA
0.612766
NA
NA
NA
0.170213
NA
0.906383
0.340426
0.47234
NA
0.323404
0.859574
0.940426
NA
0.297872
0.634043
NA
0.804255
0.855319
NA
NA
0.591489
NA
0.646809
0.770213
0.868085
NA
0.608511
0.787234
0.395745
0.255319
0.919149
NA
0.931915

## Sheet: Figure 3b
Figure 3b
Left panel			Right panel
b1subtype	total_risk_perc		b2subtype	total_risk_perc
Nondysmorphic ASD (n=141)	0.544681		Nondysmorphic ASD excluding probands with CSVs (n=136)	0.544681
Nondysmorphic ASD (n=141)	0.553191		Nondysmorphic ASD excluding probands with CSVs (n=136)	0.553191
Nondysmorphic ASD (n=141)	0.434043		Nondysmorphic ASD excluding probands with CSVs (n=136)	0.434043
Nondysmorphic ASD (n=141)	0.0340425		Nondysmorphic ASD excluding probands with CSVs (n=136)	0.0340426
Dysmorphic ASD (n=94)	0.910638		Dysmorphic ASD excluding probands with CSVs (n=65)	0.910638
Nondysmorphic ASD (n=141)	0.0680851		Nondysmorphic ASD excluding probands with CSVs (n=136)	0.0680851
Nondysmorphic ASD (n=141)	0.455319		Nondysmorphic ASD excluding probands with CSVs (n=136)	0.455319
Dysmorphic ASD (n=94)	0.26383		Dysmorphic ASD excluding probands with CSVs (n=65)	0.26383
Nondysmorphic ASD (n=141)	0.314894		Nondysmorphic ASD excluding probands with CSVs (n=136)	0.314894
Nondysmorphic ASD (n=141)	0.0255319		Nondysmorphic ASD excluding probands with CSVs (n=136)	0.0255319
Dysmorphic ASD (n=94)	0.012766		Dysmorphic ASD excluding probands with CSVs (n=65)	0.012766
Dysmorphic ASD (n=94)	0.165957		Dysmorphic ASD excluding probands with CSVs (n=65)	0.140426
Dysmorphic ASD (n=94)	0.140426		Nondysmorphic ASD excluding probands with CSVs (n=136)	0.0212766
Dysmorphic ASD (n=94)	0.987234		Nondysmorphic ASD excluding probands with CSVs (n=136)	0.093617
Nondysmorphic ASD (n=141)	0.0212766		Nondysmorphic ASD excluding probands with CSVs (n=136)	0.32766
Nondysmorphic ASD (n=141)	0.093617		Nondysmorphic ASD excluding probands with CSVs (n=136)	0.489362
Nondysmorphic ASD (n=141)	0.32766		Nondysmorphic ASD excluding probands with CSVs (n=136)	0.0851064
Nondysmorphic ASD (n=141)	0.489362		Dysmorphic ASD excluding probands with CSVs (n=65)	0.391489
Nondysmorphic ASD (n=141)	0.0851064		Nondysmorphic ASD excluding probands with CSVs (n=136)	0.897872
Dysmorphic ASD (n=94)	0.391489		Nondysmorphic ASD excluding probands with CSVs (n=136)	0.119149
Nondysmorphic ASD (n=141)	0.27234		Dysmorphic ASD excluding probands with CSVs (n=65)	0.446809
Dysmorphic ASD (n=94)	0.676596		Dysmorphic ASD excluding probands with CSVs (n=65)	0.587234
Nondysmorphic ASD (n=141)	0.897872		Nondysmorphic ASD excluding probands with CSVs (n=136)	0.451064
Dysmorphic ASD (n=94)	0.680851		Dysmorphic ASD excluding probands with CSVs (n=65)	0.625532
Nondysmorphic ASD (n=141)	0.119149		Nondysmorphic ASD excluding probands with CSVs (n=136)	0.00425532
Dysmorphic ASD (n=94)	0.446809		Nondysmorphic ASD excluding probands with CSVs (n=136)	0.493617
Dysmorphic ASD (n=94)	0.587234		Dysmorphic ASD excluding probands with CSVs (n=65)	0.795745
Nondysmorphic ASD (n=141)	0.451064		Nondysmorphic ASD excluding probands with CSVs (n=136)	0.344681
Dysmorphic ASD (n=94)	0.625532		Nondysmorphic ASD excluding probands with CSVs (n=136)	0.876596
Nondysmorphic ASD (n=141)	0.00425532		Nondysmorphic ASD excluding probands with CSVs (n=136)	0.114894
Nondysmorphic ASD (n=141)	0.493617		Dysmorphic ASD excluding probands with CSVs (n=65)	0.812766
Dysmorphic ASD (n=94)	0.795745		Nondysmorphic ASD excluding probands with CSVs (n=136)	0.285106
Dysmorphic ASD (n=94)	0.52766		Nondysmorphic ASD excluding probands with CSVs (n=136)	0.825532
Nondysmorphic ASD (n=141)	0.344681		Nondysmorphic ASD excluding probands with CSVs (n=136)	0.280851
Nondysmorphic ASD (n=141)	0.876596		Nondysmorphic ASD excluding probands with CSVs (n=136)	0.561702
Nondysmorphic ASD (n=141)	0.114894		Nondysmorphic ASD excluding probands with CSVs (n=136)	0.225532
Dysmorphic ASD (n=94)	0.812766		Nondysmorphic ASD excluding probands with CSVs (n=136)	0.408511
Nondysmorphic ASD (n=141)	0.285106		Nondysmorphic ASD excluding probands with CSVs (n=136)	0.970213
Dysmorphic ASD (n=94)	0.0297872		Nondysmorphic ASD excluding probands with CSVs (n=136)	0.659574
Nondysmorphic ASD (n=141)	0.825532		Nondysmorphic ASD excluding probands with CSVs (n=136)	0.821277
Dysmorphic ASD (n=94)	0.417021		Nondysmorphic ASD excluding probands with CSVs (n=136)	0.655319
Nondysmorphic ASD (n=141)	0.280851		Nondysmorphic ASD excluding probands with CSVs (n=136)	0.604255
Nondysmorphic ASD (n=141)	0.561702		Nondysmorphic ASD excluding probands with CSVs (n=136)	0.480851
Nondysmorphic ASD (n=141)	0.225532		Dysmorphic ASD excluding probands with CSVs (n=65)	0.0553191
Nondysmorphic ASD (n=141)	0.408511		Nondysmorphic ASD excluding probands with CSVs (n=136)	0.638298
Nondysmorphic ASD (n=141)	0.970213		Nondysmorphic ASD excluding probands with CSVs (n=136)	0.476596
Nondysmorphic ASD (n=141)	0.659574		Nondysmorphic ASD excluding probands with CSVs (n=136)	0.578723
Nondysmorphic ASD (n=141)	0.821277		Nondysmorphic ASD excluding probands with CSVs (n=136)	0.00851064
Nondysmorphic ASD (n=141)	0.655319		Nondysmorphic ASD excluding probands with CSVs (n=136)	0.195745
Nondysmorphic ASD (n=141)	0.604255		Dysmorphic ASD excluding probands with CSVs (n=65)	0.361702
Dysmorphic ASD (n=94)	0.540426		Nondysmorphic ASD excluding probands with CSVs (n=136)	0.229787
Nondysmorphic ASD (n=141)	0.480851		Nondysmorphic ASD excluding probands with CSVs (n=136)	0.595745
Dysmorphic ASD (n=94)	0.0553191		Dysmorphic ASD excluding probands with CSVs (n=65)	0.706383
Nondysmorphic ASD (n=141)	0.638298		Dysmorphic ASD excluding probands with CSVs (n=65)	0.957447
Nondysmorphic ASD (n=141)	0.476596		Nondysmorphic ASD excluding probands with CSVs (n=136)	0.851064
Nondysmorphic ASD (n=141)	0.578723		Nondysmorphic ASD excluding probands with CSVs (n=136)	0.510638
Nondysmorphic ASD (n=141)	0.00851064		Nondysmorphic ASD excluding probands with CSVs (n=136)	0.761702
Nondysmorphic ASD (n=141)	0.195745		Nondysmorphic ASD excluding probands with CSVs (n=136)	0.174468
Dysmorphic ASD (n=94)	0.361702		Dysmorphic ASD excluding probands with CSVs (n=65)	0.246809
Nondysmorphic ASD (n=141)	0.229787		Nondysmorphic ASD excluding probands with CSVs (n=136)	0.412766
Nondysmorphic ASD (n=141)	0.595745		Nondysmorphic ASD excluding probands with CSVs (n=136)	0.33617
Dysmorphic ASD (n=94)	0.706383		Nondysmorphic ASD excluding probands with CSVs (n=136)	0.714894
Dysmorphic ASD (n=94)	0.957447		Nondysmorphic ASD excluding probands with CSVs (n=136)	0.268085
Nondysmorphic ASD (n=141)	0.851064		Nondysmorphic ASD excluding probands with CSVs (n=136)	0.685106
Nondysmorphic ASD (n=141)	0.510638		Dysmorphic ASD excluding probands with CSVs (n=65)	0.629787
Nondysmorphic ASD (n=141)	0.761702		Nondysmorphic ASD excluding probands with CSVs (n=136)	0.353191
Nondysmorphic ASD (n=141)	0.174468		Dysmorphic ASD excluding probands with CSVs (n=65)	0.697872
Dysmorphic ASD (n=94)	0.246809		Nondysmorphic ASD excluding probands with CSVs (n=136)	0.548936
Nondysmorphic ASD (n=141)	0.412766		Nondysmorphic ASD excluding probands with CSVs (n=136)	0.66383
Nondysmorphic ASD (n=141)	0.33617		Dysmorphic ASD excluding probands with CSVs (n=65)	0.357447
Nondysmorphic ASD (n=141)	0.714894		Nondysmorphic ASD excluding probands with CSVs (n=136)	0.212766
Nondysmorphic ASD (n=141)	0.268085		Nondysmorphic ASD excluding probands with CSVs (n=136)	0.374468
Nondysmorphic ASD (n=141)	0.685106		Nondysmorphic ASD excluding probands with CSVs (n=136)	0.502128
Dysmorphic ASD (n=94)	0.629787		Dysmorphic ASD excluding probands with CSVs (n=65)	0.642553
Nondysmorphic ASD (n=141)	0.353191		Dysmorphic ASD excluding probands with CSVs (n=65)	0.846809
Dysmorphic ASD (n=94)	0.697872		Nondysmorphic ASD excluding probands with CSVs (n=136)	0.702128
Nondysmorphic ASD (n=141)	0.548936		Nondysmorphic ASD excluding probands with CSVs (n=136)	0.72766
Dysmorphic ASD (n=94)	0.829787		Dysmorphic ASD excluding probands with CSVs (n=65)	0.8
Nondysmorphic ASD (n=141)	0.66383		Nondysmorphic ASD excluding probands with CSVs (n=136)	0.519149
Dysmorphic ASD (n=94)	0.719149		Dysmorphic ASD excluding probands with CSVs (n=65)	0.93617
Dysmorphic ASD (n=94)	0.357447		Nondysmorphic ASD excluding probands with CSVs (n=136)	0.723404
Nondysmorphic ASD (n=141)	0.212766		Nondysmorphic ASD excluding probands with CSVs (n=136)	0.293617
Nondysmorphic ASD (n=141)	0.885106		Nondysmorphic ASD excluding probands with CSVs (n=136)	0.0723404
Nondysmorphic ASD (n=141)	0.374468		Nondysmorphic ASD excluding probands with CSVs (n=136)	0.791489
Nondysmorphic ASD (n=141)	0.502128		Dysmorphic ASD excluding probands with CSVs (n=65)	0.242553
Dysmorphic ASD (n=94)	0.642553		Nondysmorphic ASD excluding probands with CSVs (n=136)	0.157447
Dysmorphic ASD (n=94)	0.846809		Nondysmorphic ASD excluding probands with CSVs (n=136)	0.485106
Nondysmorphic ASD (n=141)	0.702128		Nondysmorphic ASD excluding probands with CSVs (n=136)	0.506383
Nondysmorphic ASD (n=141)	0.72766		Nondysmorphic ASD excluding probands with CSVs (n=136)	0.0170213
Dysmorphic ASD (n=94)	0.8		Nondysmorphic ASD excluding probands with CSVs (n=136)	0.2
Nondysmorphic ASD (n=141)	0.519149		Nondysmorphic ASD excluding probands with CSVs (n=136)	0.582979
Dysmorphic ASD (n=94)	0.93617		Nondysmorphic ASD excluding probands with CSVs (n=136)	0.0425532
Nondysmorphic ASD (n=141)	0.723404		Dysmorphic ASD excluding probands with CSVs (n=65)	0.748936
Nondysmorphic ASD (n=141)	0.293617		Nondysmorphic ASD excluding probands with CSVs (n=136)	0.310638
Nondysmorphic ASD (n=141)	0.0723404		Nondysmorphic ASD excluding probands with CSVs (n=136)	0.4
Nondysmorphic ASD (n=141)	0.791489		Dysmorphic ASD excluding probands with CSVs (n=65)	0.153191
Dysmorphic ASD (n=94)	0.242553		Nondysmorphic ASD excluding probands with CSVs (n=136)	0.161702
Nondysmorphic ASD (n=141)	0.157447		Nondysmorphic ASD excluding probands with CSVs (n=136)	0.710638
Nondysmorphic ASD (n=141)	0.880851		Nondysmorphic ASD excluding probands with CSVs (n=136)	0.893617
Nondysmorphic ASD (n=141)	0.485106		Nondysmorphic ASD excluding probands with CSVs (n=136)	0.106383
Nondysmorphic ASD (n=141)	0.506383		Nondysmorphic ASD excluding probands with CSVs (n=136)	0.740426
Nondysmorphic ASD (n=141)	0.0170213		Nondysmorphic ASD excluding probands with CSVs (n=136)	0.0808511
Dysmorphic ASD (n=94)	0.73617		Nondysmorphic ASD excluding probands with CSVs (n=136)	0.817021
Nondysmorphic ASD (n=141)	0.2		Nondysmorphic ASD excluding probands with CSVs (n=136)	0.668085
Nondysmorphic ASD (n=141)	0.582979		Nondysmorphic ASD excluding probands with CSVs (n=136)	0.497872
Nondysmorphic ASD (n=141)	0.0425532		Nondysmorphic ASD excluding probands with CSVs (n=136)	0.102128
Dysmorphic ASD (n=94)	0.748936		Dysmorphic ASD excluding probands with CSVs (n=65)	0.289362
Nondysmorphic ASD (n=141)	0.310638		Nondysmorphic ASD excluding probands with CSVs (n=136)	0.204255
Nondysmorphic ASD (n=141)	0.4		Dysmorphic ASD excluding probands with CSVs (n=65)	0.276596
Dysmorphic ASD (n=94)	0.153191		Nondysmorphic ASD excluding probands with CSVs (n=136)	0.238298
Nondysmorphic ASD (n=141)	0.161702		Nondysmorphic ASD excluding probands with CSVs (n=136)	0.251064
Nondysmorphic ASD (n=141)	0.710638		Dysmorphic ASD excluding probands with CSVs (n=65)	0.12766
Nondysmorphic ASD (n=141)	0.893617		Nondysmorphic ASD excluding probands with CSVs (n=136)	0.753191
Nondysmorphic ASD (n=141)	0.106383		Nondysmorphic ASD excluding probands with CSVs (n=136)	0.914894
Nondysmorphic ASD (n=141)	0.740426		Nondysmorphic ASD excluding probands with CSVs (n=136)	0.782979
Nondysmorphic ASD (n=141)	0.0808511		Nondysmorphic ASD excluding probands with CSVs (n=136)	0.123404
Nondysmorphic ASD (n=141)	0.817021		Dysmorphic ASD excluding probands with CSVs (n=65)	0.889362
Nondysmorphic ASD (n=141)	0.668085		Nondysmorphic ASD excluding probands with CSVs (n=136)	0.621277
Nondysmorphic ASD (n=141)	0.497872		Nondysmorphic ASD excluding probands with CSVs (n=136)	0.651064
Nondysmorphic ASD (n=141)	0.102128		Dysmorphic ASD excluding probands with CSVs (n=65)	0.365957
Dysmorphic ASD (n=94)	0.289362		Dysmorphic ASD excluding probands with CSVs (n=65)	0.221277
Nondysmorphic ASD (n=141)	0.204255		Nondysmorphic ASD excluding probands with CSVs (n=136)	0.348936
Dysmorphic ASD (n=94)	0.276596		Dysmorphic ASD excluding probands with CSVs (n=65)	0.468085
Nondysmorphic ASD (n=141)	0.238298		Nondysmorphic ASD excluding probands with CSVs (n=136)	0.514894
Nondysmorphic ASD (n=141)	0.251064		Nondysmorphic ASD excluding probands with CSVs (n=136)	0.0595745
Dysmorphic ASD (n=94)	0.12766		Dysmorphic ASD excluding probands with CSVs (n=65)	0.808511
Nondysmorphic ASD (n=141)	0.753191		Nondysmorphic ASD excluding probands with CSVs (n=136)	0.319149
Nondysmorphic ASD (n=141)	0.914894		Dysmorphic ASD excluding probands with CSVs (n=65)	0.693617
Nondysmorphic ASD (n=141)	0.782979		Nondysmorphic ASD excluding probands with CSVs (n=136)	0.923404
Dysmorphic ASD (n=94)	0.838298		Dysmorphic ASD excluding probands with CSVs (n=65)	0.982979
Nondysmorphic ASD (n=141)	0.123404		Dysmorphic ASD excluding probands with CSVs (n=65)	0.459574
Dysmorphic ASD (n=94)	0.889362		Nondysmorphic ASD excluding probands with CSVs (n=136)	0.902128
Nondysmorphic ASD (n=141)	0.621277		Nondysmorphic ASD excluding probands with CSVs (n=136)	0.744681
Nondysmorphic ASD (n=141)	0.651064		Nondysmorphic ASD excluding probands with CSVs (n=136)	0.53617
Dysmorphic ASD (n=94)	0.365957		Nondysmorphic ASD excluding probands with CSVs (n=136)	0.178723
Dysmorphic ASD (n=94)	0.978723		Dysmorphic ASD excluding probands with CSVs (n=65)	0.442553
Dysmorphic ASD (n=94)	0.221277		Nondysmorphic ASD excluding probands with CSVs (n=136)	0.6
Dysmorphic ASD (n=94)	1		Nondysmorphic ASD excluding probands with CSVs (n=136)	0.565957
Dysmorphic ASD (n=94)	0.187234		Nondysmorphic ASD excluding probands with CSVs (n=136)	0.217021
Nondysmorphic ASD (n=141)	0.348936		Nondysmorphic ASD excluding probands with CSVs (n=136)	0.378723
Dysmorphic ASD (n=94)	0.468085		Nondysmorphic ASD excluding probands with CSVs (n=136)	0.0978723
Nondysmorphic ASD (n=141)	0.514894		Nondysmorphic ASD excluding probands with CSVs (n=136)	0.404255
Nondysmorphic ASD (n=141)	0.0595745		Nondysmorphic ASD excluding probands with CSVs (n=136)	0.87234
Dysmorphic ASD (n=94)	0.953191		Nondysmorphic ASD excluding probands with CSVs (n=136)	0.421277
Dysmorphic ASD (n=94)	0.948936		Dysmorphic ASD excluding probands with CSVs (n=65)	0.0765957
Dysmorphic ASD (n=94)	0.808511		Nondysmorphic ASD excluding probands with CSVs (n=136)	0.961702
Nondysmorphic ASD (n=141)	0.319149		Nondysmorphic ASD excluding probands with CSVs (n=136)	0.46383
Dysmorphic ASD (n=94)	0.693617		Nondysmorphic ASD excluding probands with CSVs (n=136)	0.557447
Nondysmorphic ASD (n=141)	0.923404		Dysmorphic ASD excluding probands with CSVs (n=65)	0.382979
Dysmorphic ASD (n=94)	0.982979		Dysmorphic ASD excluding probands with CSVs (n=65)	0.302128
Dysmorphic ASD (n=94)	0.459574		Nondysmorphic ASD excluding probands with CSVs (n=136)	0.67234
Nondysmorphic ASD (n=141)	0.902128		Nondysmorphic ASD excluding probands with CSVs (n=136)	0.0510638
Nondysmorphic ASD (n=141)	0.744681		Dysmorphic ASD excluding probands with CSVs (n=65)	0.131915
Nondysmorphic ASD (n=141)	0.53617		Dysmorphic ASD excluding probands with CSVs (n=65)	0.974468
Nondysmorphic ASD (n=141)	0.178723		Dysmorphic ASD excluding probands with CSVs (n=65)	0.259574
Dysmorphic ASD (n=94)	0.442553		Dysmorphic ASD excluding probands with CSVs (n=65)	0.148936
Nondysmorphic ASD (n=141)	0.6		Nondysmorphic ASD excluding probands with CSVs (n=136)	0.523404
Nondysmorphic ASD (n=141)	0.565957		Nondysmorphic ASD excluding probands with CSVs (n=136)	0.234043
Nondysmorphic ASD (n=141)	0.217021		Dysmorphic ASD excluding probands with CSVs (n=65)	0.774468
Nondysmorphic ASD (n=141)	0.378723		Dysmorphic ASD excluding probands with CSVs (n=65)	0.306383
Nondysmorphic ASD (n=141)	0.0978723		Nondysmorphic ASD excluding probands with CSVs (n=136)	0.438298
Nondysmorphic ASD (n=141)	0.404255		Nondysmorphic ASD excluding probands with CSVs (n=136)	0.191489
Nondysmorphic ASD (n=141)	0.87234		Nondysmorphic ASD excluding probands with CSVs (n=136)	0.944681
Nondysmorphic ASD (n=141)	0.421277		Nondysmorphic ASD excluding probands with CSVs (n=136)	0.757447
Dysmorphic ASD (n=94)	0.429787		Nondysmorphic ASD excluding probands with CSVs (n=136)	0.370213
Nondysmorphic ASD (n=141)	0.531915		Dysmorphic ASD excluding probands with CSVs (n=65)	0.13617
Dysmorphic ASD (n=94)	0.0765957		Dysmorphic ASD excluding probands with CSVs (n=65)	0.842553
Nondysmorphic ASD (n=141)	0.961702		Dysmorphic ASD excluding probands with CSVs (n=65)	0.0893617
Nondysmorphic ASD (n=141)	0.46383		Dysmorphic ASD excluding probands with CSVs (n=65)	0.689362
Nondysmorphic ASD (n=141)	0.557447		Nondysmorphic ASD excluding probands with CSVs (n=136)	0.92766
Dysmorphic ASD (n=94)	0.382979		Nondysmorphic ASD excluding probands with CSVs (n=136)	0.0382979
Dysmorphic ASD (n=94)	0.302128		Dysmorphic ASD excluding probands with CSVs (n=65)	0.387234
Nondysmorphic ASD (n=141)	0.67234		Dysmorphic ASD excluding probands with CSVs (n=65)	0.995745
Nondysmorphic ASD (n=141)	0.0510638		Dysmorphic ASD excluding probands with CSVs (n=65)	0.617021
Dysmorphic ASD (n=94)	0.0468085		Nondysmorphic ASD excluding probands with CSVs (n=136)	0.425532
Dysmorphic ASD (n=94)	0.0638298		Dysmorphic ASD excluding probands with CSVs (n=65)	0.765957
Dysmorphic ASD (n=94)	0.131915		Nondysmorphic ASD excluding probands with CSVs (n=136)	0.778723
Dysmorphic ASD (n=94)	0.974468		Nondysmorphic ASD excluding probands with CSVs (n=136)	0.182979
Dysmorphic ASD (n=94)	0.259574		Nondysmorphic ASD excluding probands with CSVs (n=136)	0.331915
Dysmorphic ASD (n=94)	0.834043		Dysmorphic ASD excluding probands with CSVs (n=65)	0.731915
Dysmorphic ASD (n=94)	0.570213		Nondysmorphic ASD excluding probands with CSVs (n=136)	0.965957
Dysmorphic ASD (n=94)	0.110638		Nondysmorphic ASD excluding probands with CSVs (n=136)	0.612766
Dysmorphic ASD (n=94)	0.148936		Nondysmorphic ASD excluding probands with CSVs (n=136)	0.170213
Nondysmorphic ASD (n=141)	0.523404		Nondysmorphic ASD excluding probands with CSVs (n=136)	0.906383
Nondysmorphic ASD (n=141)	0.234043		Nondysmorphic ASD excluding probands with CSVs (n=136)	0.340426
Dysmorphic ASD (n=94)	0.774468		Nondysmorphic ASD excluding probands with CSVs (n=136)	0.47234
Dysmorphic ASD (n=94)	0.306383		Dysmorphic ASD excluding probands with CSVs (n=65)	0.323404
Nondysmorphic ASD (n=141)	0.438298		Nondysmorphic ASD excluding probands with CSVs (n=136)	0.859574
Nondysmorphic ASD (n=141)	0.191489		Nondysmorphic ASD excluding probands with CSVs (n=136)	0.940426
Dysmorphic ASD (n=94)	0.991489		Nondysmorphic ASD excluding probands with CSVs (n=136)	0.297872
Nondysmorphic ASD (n=141)	0.944681		Dysmorphic ASD excluding probands with CSVs (n=65)	0.634043
Nondysmorphic ASD (n=141)	0.757447		Dysmorphic ASD excluding probands with CSVs (n=65)	0.804255
Nondysmorphic ASD (n=141)	0.370213		Dysmorphic ASD excluding probands with CSVs (n=65)	0.855319
Dysmorphic ASD (n=94)	0.13617		Dysmorphic ASD excluding probands with CSVs (n=65)	0.591489
Dysmorphic ASD (n=94)	0.842553		Dysmorphic ASD excluding probands with CSVs (n=65)	0.646809
Dysmorphic ASD (n=94)	0.0893617		Dysmorphic ASD excluding probands with CSVs (n=65)	0.868085
Dysmorphic ASD (n=94)	0.689362		Dysmorphic ASD excluding probands with CSVs (n=65)	0.608511
Nondysmorphic ASD (n=141)	0.92766		Dysmorphic ASD excluding probands with CSVs (n=65)	0.787234
Nondysmorphic ASD (n=141)	0.0382979		Nondysmorphic ASD excluding probands with CSVs (n=136)	0.395745
Dysmorphic ASD (n=94)	0.387234		Nondysmorphic ASD excluding probands with CSVs (n=136)	0.919149
Dysmorphic ASD (n=94)	0.995745		Dysmorphic ASD excluding probands with CSVs (n=65)	0.931915
Dysmorphic ASD (n=94)	0.617021
Nondysmorphic ASD (n=141)	0.86383
Nondysmorphic ASD (n=141)	0.425532
Dysmorphic ASD (n=94)	0.144681
Dysmorphic ASD (n=94)	0.765957
Dysmorphic ASD (n=94)	0.574468
Nondysmorphic ASD (n=141)	0.778723
Nondysmorphic ASD (n=141)	0.182979
Dysmorphic ASD (n=94)	0.208511
Nondysmorphic ASD (n=141)	0.331915
Dysmorphic ASD (n=94)	0.731915
Nondysmorphic ASD (n=141)	0.965957
Nondysmorphic ASD (n=141)	0.612766
Nondysmorphic ASD (n=141)	0.170213
Nondysmorphic ASD (n=141)	0.906383
Nondysmorphic ASD (n=141)	0.340426
Nondysmorphic ASD (n=141)	0.47234
Dysmorphic ASD (n=94)	0.323404
Nondysmorphic ASD (n=141)	0.859574
Nondysmorphic ASD (n=141)	0.940426
Nondysmorphic ASD (n=141)	0.297872
Dysmorphic ASD (n=94)	0.634043
Dysmorphic ASD (n=94)	0.804255
Dysmorphic ASD (n=94)	0.855319
Dysmorphic ASD (n=94)	0.591489
Dysmorphic ASD (n=94)	0.646809
Dysmorphic ASD (n=94)	0.770213
Dysmorphic ASD (n=94)	0.868085
Dysmorphic ASD (n=94)	0.608511
Dysmorphic ASD (n=94)	0.787234
Nondysmorphic ASD (n=141)	0.395745
Dysmorphic ASD (n=94)	0.255319
Nondysmorphic ASD (n=141)	0.919149
Dysmorphic ASD (n=94)	0.931915

## Sheet: Figure 3c
Figure 3c
variant	mean coeff	SD coeff	Freq	variant_tmp
de novo coding LoF and missense variants (n=52)	0.018025	0.0308219	52	coding denovo SNVs
rare coding CNVs >10kb (n=45)	0.0291994	0.041637	45	coding rare CNVs
rare coding LoF and missense variants (n=42)	0.0109124	0.0198933	42	coding rare SNVs
de novo noncoding SNVs and indels (n=14)	0.0265085	0.0271009	14	noncoding denovo SNVs
rare noncoding CNVs >10kb (n=6)	0.0132462	0.0144793	6	noncoding rare CNVs
noncoding rare SNVs (n=7)	0.00721504	0.00685392	7	noncoding rare SNVs
rare coding CNVs ‚â§ 10kb (n=44)	0.0240899	0.0283836	44	small coding rare CNVs
rare noncoding CNVs ‚â§ 10kb (n=5)	0.0261704	0.027042	5	small noncoding rare CNVs

## Sheet: Figure 4
Figure 4
ADM	overtransmission_ASD	overtransmission_BMI
Nondysmorphic	-1.58536	-0.764525
Dysmorphic	-1.47273	-0.129814
Nondysmorphic	-1.43826	-0.397885
Nondysmorphic	-1.34477	-0.467493
Nondysmorphic	-1.28233	-0.732049
Nondysmorphic	-1.27221	0.414799
Nondysmorphic	-1.26103	0.391425
Nondysmorphic	-1.20359	-0.562158
Dysmorphic	-1.12964	-0.92297
Nondysmorphic-False negative	-1.08072	-0.0610766
Nondysmorphic	-1.06287	-0.76798
Nondysmorphic	-1.04728	-0.590788
Nondysmorphic	-1.02344	0.770143
Nondysmorphic	-0.993983	-0.0497807
Dysmorphic	-0.983509	0.126149
Nondysmorphic-False negative	-0.91706	-0.483807
Nondysmorphic	-0.889695	-0.603136
Nondysmorphic-False negative	-0.852583	-0.544252
Nondysmorphic	-0.828864	-0.207054
Dysmorphic	-0.810455	0.108935
Nondysmorphic	-0.762144	0.840983
Dysmorphic	-0.74524	1.04894
Nondysmorphic	-0.740524	0.0253259
Dysmorphic	-0.717882	-0.447996
Nondysmorphic	-0.713708	-0.651805
Nondysmorphic	-0.706522	0.448627
Nondysmorphic	-0.685629	0.175179
Dysmorphic	-0.563277	-0.456107
Dysmorphic	-0.527852	0.243165
Nondysmorphic-False negative	-0.507399	0.149732
Dysmorphic	-0.492742	0.565522
Nondysmorphic	-0.491702	-0.273418
Dysmorphic	-0.481685	-0.545694
Nondysmorphic	-0.469303	0.50709
Nondysmorphic	-0.458859	0.695337
Nondysmorphic	-0.439946	0.330709
Nondysmorphic	-0.437923	0.38028
Nondysmorphic	-0.425338	1.10016
Nondysmorphic	-0.421168	-0.731568
Nondysmorphic	-0.39596	-0.476266
Nondysmorphic	-0.39393	0.166556
Dysmorphic	-0.386241	-0.357868
Nondysmorphic	-0.376612	-0.496154
Dysmorphic	-0.375558	-0.846752
Nondysmorphic	-0.37473	0.112179
Nondysmorphic	-0.341152	0.24695
Nondysmorphic	-0.337585	-0.795559
Nondysmorphic-False negative	-0.332921	0.881931
Nondysmorphic	-0.332216	0.682569
Nondysmorphic	-0.328291	-0.719972
Nondysmorphic	-0.326882	-0.270985
Dysmorphic	-0.325271	0.372559
Nondysmorphic	-0.316258	0.179745
Nondysmorphic	-0.299024	0.96539
Nondysmorphic	-0.298293	0.583458
Dysmorphic	-0.294223	0.393378
Nondysmorphic	-0.279817	0.388091
Nondysmorphic	-0.269067	0.90179
Dysmorphic	-0.267026	-0.398065
Dysmorphic	-0.239273	-0.831039
Dysmorphic	-0.238795	0.344198
Nondysmorphic-False negative	-0.23339	-0.56369
Dysmorphic	-0.229627	-0.757976
Dysmorphic	-0.219943	-0.382232
Dysmorphic	-0.215142	0.85973
Nondysmorphic	-0.20831	1.07009
Nondysmorphic	-0.204444	0.451931
Nondysmorphic	-0.199716	-0.29616
Nondysmorphic	-0.19198	-0.102716
Dysmorphic	-0.172955	0.212942
Dysmorphic	-0.171767	0.266268
Nondysmorphic	-0.171688	0.162561
Dysmorphic	-0.164628	-0.924051
Nondysmorphic	-0.162022	0.772186
Nondysmorphic	-0.153313	-0.714203
Nondysmorphic	-0.150673	-0.270654
Nondysmorphic	-0.150662	0.313765
Dysmorphic	-0.138717	0.297122
Nondysmorphic-False negative	-0.124787	-0.0143905
Nondysmorphic	-0.123086	0.736796
Dysmorphic	-0.10448	0.420537
Nondysmorphic	-0.0774811	-0.834344
Nondysmorphic	-0.0735595	-0.447876
Nondysmorphic	-0.0591932	-0.774138
Nondysmorphic	-0.0370019	0.64811
Nondysmorphic	-0.0210075	-0.548879
Nondysmorphic	-0.0179429	-0.607192
Nondysmorphic	-0.010829	-0.982694
Nondysmorphic	-0.00751923	1.63339
Nondysmorphic	-0.00508764	-0.880339
Nondysmorphic	0.00470808	0.558222
Nondysmorphic	0.0276849	0.294057
Nondysmorphic	0.0468172	0.28201
Nondysmorphic	0.0530293	0.279336
Nondysmorphic	0.0656541	-0.0732439
Nondysmorphic	0.0674466	-0.221564
Nondysmorphic	0.0693157	0.214805
Nondysmorphic	0.0697859	0.0678062
Dysmorphic	0.0970413	-0.62038
Nondysmorphic	0.107129	-1.15481
Dysmorphic	0.112388	-0.582196
Nondysmorphic	0.114166	-0.0525446
Nondysmorphic	0.115616	-0.119089
Nondysmorphic	0.13756	0.836116
Dysmorphic	0.150684	0.135703
Nondysmorphic	0.161023	0.354022
Nondysmorphic	0.179907	0.234182
Nondysmorphic	0.183422	-0.243435
Nondysmorphic	0.186174	-1.58123
Nondysmorphic	0.195015	-0.949557
Nondysmorphic-False negative	0.217419	0.161419
Nondysmorphic	0.223056	-0.403743
Dysmorphic	0.224221	0.346692
Nondysmorphic	0.225409	0.566965
Nondysmorphic	0.238461	-0.152106
Nondysmorphic	0.257912	0.579582
Nondysmorphic	0.259597	0.143123
Dysmorphic	0.2633	-0.459712
Nondysmorphic	0.283175	-0.856305
Nondysmorphic	0.3148	0.809138
Dysmorphic	0.317724	-0.924532
Nondysmorphic	0.318348	-0.388992
Nondysmorphic	0.36477	-0.578321
Nondysmorphic	0.36644	0.014751
Nondysmorphic	0.373538	-0.371597
Nondysmorphic	0.375888	0.957368
Nondysmorphic	0.387694	0.584029
Nondysmorphic	0.392351	-0.586312
Nondysmorphic	0.395888	-0.157063
Nondysmorphic	0.407058	-0.420807
Nondysmorphic	0.414391	-0.280989
Nondysmorphic	0.416172	0.110887
Nondysmorphic-False negative	0.422806	0.597578
Nondysmorphic	0.435798	1.45959
Nondysmorphic	0.4422	0.0426305
Nondysmorphic	0.445827	0.238388
Nondysmorphic	0.456609	-0.321787
Nondysmorphic	0.461713	0.505287
Nondysmorphic	0.474189	0.724027
Nondysmorphic	0.475291	-0.794778
Nondysmorphic	0.481458	1.08187
Nondysmorphic	0.493229	-0.449708
Dysmorphic	0.495766	-0.17629
Nondysmorphic	0.497098	1.70702
Nondysmorphic	0.500693	0.21871
Dysmorphic	0.508043	-0.316559
Nondysmorphic	0.510126	0.196569
Dysmorphic	0.513531	-0.0543772
Nondysmorphic	0.5339	-0.962476
Nondysmorphic	0.541172	-0.300396
Nondysmorphic	0.543878	-0.139248
Nondysmorphic-False negative	0.572989	0.927957
Nondysmorphic	0.574987	-0.276302
Nondysmorphic-False negative	0.645961	-0.319744
Dysmorphic	0.652808	-1.38238
Dysmorphic	0.66422	-0.616505
Nondysmorphic	0.672375	-0.300697
Nondysmorphic	0.692177	-0.568316
Nondysmorphic	0.698956	0.434687
Nondysmorphic	0.699762	-0.398696
Nondysmorphic-False negative	0.707557	-0.058463
Nondysmorphic	0.715357	0.0317551
Nondysmorphic	0.729469	0.179625
Dysmorphic	0.748483	-0.217959
Nondysmorphic	0.751529	-0.788709
Nondysmorphic	0.775354	-0.110947
Nondysmorphic	0.790588	0.0438322
Nondysmorphic	0.790643	-0.110467
Nondysmorphic	0.802532	0.542119
Nondysmorphic	0.813839	0.337409
Dysmorphic	0.816743	-0.525085
Nondysmorphic	0.850122	-0.18359
Nondysmorphic	0.865536	-0.595175
Nondysmorphic	0.888385	-1.21811
Dysmorphic	0.900081	0.47227
Nondysmorphic	0.927224	0.590728
Dysmorphic	0.943415	-0.488223
Nondysmorphic	0.966835	1.46497
Nondysmorphic	0.973161	0.195698
Nondysmorphic	0.982586	-0.557922
Nondysmorphic	1.01474	-0.435137
Nondysmorphic	1.04243	-0.474553
Nondysmorphic	1.0547	0.54996
Nondysmorphic	1.05668	-0.29628
Nondysmorphic	1.06626	1.68635
Dysmorphic	1.10799	0.392056
Nondysmorphic	1.16347	0.675539
Dysmorphic	1.18972	-0.497296
Nondysmorphic	1.19217	-1.23812
Dysmorphic	1.19981	0.161599
Nondysmorphic	1.234	-0.898875
Nondysmorphic	1.31394	0.637234
Nondysmorphic	1.3544	-0.433515
Nondysmorphic	1.36385	0.329688
Nondysmorphic	1.39565	-0.405906
Dysmorphic	1.44531	0.0289611
Nondysmorphic	1.61793	-0.0108454
Nondysmorphic	1.75989	-0.168119
Dysmorphic	2.15379	0.448867
Dysmorphic	2.22816	-0.0144806

## Sheet: Figure 5a
Figure 5a
ADM	IQ**
Nondysmorphic	40
Dysmorphic	46
Nondysmorphic	50
Dysmorphic	51
Nondysmorphic	54
Nondysmorphic	54
Nondysmorphic-False negative	59
Nondysmorphic	61
Dysmorphic	62
Dysmorphic	65
Nondysmorphic	69
Dysmorphic	69
Dysmorphic	70
Nondysmorphic	71
Nondysmorphic	73
Nondysmorphic	73
Nondysmorphic	74
Dysmorphic	74
Nondysmorphic	76
Dysmorphic	76
Nondysmorphic	77
Nondysmorphic	77
Dysmorphic	78
Nondysmorphic	78
Dysmorphic	78
Nondysmorphic	79
Dysmorphic	79
Nondysmorphic	82
Nondysmorphic	82
Nondysmorphic	82
Nondysmorphic	83
Nondysmorphic	84
Nondysmorphic	84
Dysmorphic	85
Dysmorphic	86
Dysmorphic	86
Nondysmorphic	87
Dysmorphic	87
Dysmorphic	90
Nondysmorphic	91
Nondysmorphic	91
Nondysmorphic	92
Nondysmorphic	93
Nondysmorphic	94
Nondysmorphic-False negative	94
Nondysmorphic	95
Nondysmorphic	95
Nondysmorphic	96
Nondysmorphic	96
Nondysmorphic	96
Nondysmorphic	97
Nondysmorphic	97
Nondysmorphic-False negative	98
Nondysmorphic-False negative	98
Nondysmorphic-False negative	99
Nondysmorphic	99
Nondysmorphic	99
Dysmorphic	102
Dysmorphic	103
Nondysmorphic	103
Nondysmorphic	103
Nondysmorphic	103
Nondysmorphic	104
Nondysmorphic	104
Nondysmorphic	104
Dysmorphic	104
Nondysmorphic	105
Nondysmorphic-False negative	105
Nondysmorphic-False negative	105
Nondysmorphic	105
Dysmorphic	105
Nondysmorphic	107
Nondysmorphic	107
Nondysmorphic	107
Nondysmorphic	108
Dysmorphic	108
Nondysmorphic	108
Nondysmorphic	109
Nondysmorphic	109
Dysmorphic	109
Nondysmorphic	109
Nondysmorphic	109
Nondysmorphic	110
Dysmorphic	110
Nondysmorphic	111
Nondysmorphic-False negative	111
Nondysmorphic	111
Nondysmorphic	111
Nondysmorphic	111
Nondysmorphic	111
Nondysmorphic	111
Nondysmorphic	111
Nondysmorphic	111
Nondysmorphic	112
Dysmorphic	112
Nondysmorphic	112
Dysmorphic	112
Nondysmorphic	113
Dysmorphic	113
Nondysmorphic	114
Dysmorphic	114
Dysmorphic	114
Nondysmorphic	115
Nondysmorphic	115
Nondysmorphic	115
Nondysmorphic	115
Nondysmorphic	116
Nondysmorphic	117
Nondysmorphic	117
Dysmorphic	117
Nondysmorphic	117
Nondysmorphic	117
Nondysmorphic	117
Nondysmorphic	118
Nondysmorphic	118
Nondysmorphic	118
Nondysmorphic	118
Nondysmorphic	118
Dysmorphic	119
Dysmorphic	119
Nondysmorphic	119
Nondysmorphic	119
Nondysmorphic	119
Dysmorphic	119
Dysmorphic	120
Nondysmorphic	120
Nondysmorphic	121
Nondysmorphic	121
Nondysmorphic	121
Nondysmorphic	121
Nondysmorphic	122
Nondysmorphic	123
Nondysmorphic	123
Nondysmorphic	123
Nondysmorphic	123
Dysmorphic	123
Nondysmorphic	124
Dysmorphic	124
Dysmorphic	124
Nondysmorphic	126
Nondysmorphic	126
Nondysmorphic	126
Nondysmorphic	127
Nondysmorphic	128
Nondysmorphic	128
Nondysmorphic	129
Nondysmorphic	131
Nondysmorphic	132
Nondysmorphic	135
Nondysmorphic	137
Nondysmorphic	139
Nondysmorphic	139
Dysmorphic	139
Nondysmorphic	141
Nondysmorphic	141
Dysmorphic	141
Nondysmorphic	143
Nondysmorphic	145
Nondysmorphic	147
Nondysmorphic	155
Nondysmorphic	155

## Sheet: Figure 5b
Figure 5b
Final_IQ	nCSV
61	Probands without CSVs (n=139)
74	Probands without CSVs (n=139)
119	Probands without CSVs (n=139)
94	Probands without CSVs (n=139)
128	Probands without CSVs (n=139)
118	Probands without CSVs (n=139)
96	Probands without CSVs (n=139)
105	Probands without CSVs (n=139)
112	Probands without CSVs (n=139)
103	Probands without CSVs (n=139)
145	Probands without CSVs (n=139)
115	Probands without CSVs (n=139)
99	Probands without CSVs (n=139)
111	Probands without CSVs (n=139)
128	Probands without CSVs (n=139)
71	Probands without CSVs (n=139)
111	Probands without CSVs (n=139)
69	Probands with CSVs (n=22)
117	Probands without CSVs (n=139)
121	Probands without CSVs (n=139)
123	Probands without CSVs (n=139)
87	Probands without CSVs (n=139)
118	Probands without CSVs (n=139)
124	Probands without CSVs (n=139)
141	Probands without CSVs (n=139)
111	Probands without CSVs (n=139)
111	Probands without CSVs (n=139)
79	Probands without CSVs (n=139)
126	Probands without CSVs (n=139)
119	Probands with CSVs (n=22)
108	Probands without CSVs (n=139)
119	Probands without CSVs (n=139)
119	Probands without CSVs (n=139)
155	Probands without CSVs (n=139)
120	Probands without CSVs (n=139)
107	Probands without CSVs (n=139)
93	Probands without CSVs (n=139)
109	Probands without CSVs (n=139)
119	Probands without CSVs (n=139)
124	Probands without CSVs (n=139)
139	Probands without CSVs (n=139)
117	Probands without CSVs (n=139)
121	Probands without CSVs (n=139)
111	Probands without CSVs (n=139)
107	Probands with CSVs (n=22)
95	Probands without CSVs (n=139)
131	Probands without CSVs (n=139)
123	Probands without CSVs (n=139)
139	Probands without CSVs (n=139)
79	Probands without CSVs (n=139)
124	Probands without CSVs (n=139)
126	Probands without CSVs (n=139)
123	Probands without CSVs (n=139)
111	Probands without CSVs (n=139)
65	Probands with CSVs (n=22)
111	Probands without CSVs (n=139)
77	Probands without CSVs (n=139)
54	Probands without CSVs (n=139)
115	Probands without CSVs (n=139)
113	Probands without CSVs (n=139)
76	Probands without CSVs (n=139)
73	Probands without CSVs (n=139)
97	Probands with CSVs (n=22)
123	Probands without CSVs (n=139)
117	Probands with CSVs (n=22)
103	Probands without CSVs (n=139)
116	Probands without CSVs (n=139)
155	Probands without CSVs (n=139)
117	Probands without CSVs (n=139)
77	Probands without CSVs (n=139)
123	Probands without CSVs (n=139)
129	Probands without CSVs (n=139)
147	Probands without CSVs (n=139)
98	Probands with CSVs (n=22)
107	Probands without CSVs (n=139)
59	Probands with CSVs (n=22)
51	Probands with CSVs (n=22)
40	Probands without CSVs (n=139)
50	Probands without CSVs (n=139)
91	Probands without CSVs (n=139)
98	Probands without CSVs (n=139)
143	Probands without CSVs (n=139)
122	Probands without CSVs (n=139)
127	Probands without CSVs (n=139)
91	Probands without CSVs (n=139)
118	Probands without CSVs (n=139)
132	Probands without CSVs (n=139)
108	Probands with CSVs (n=22)
108	Probands without CSVs (n=139)
82	Probands without CSVs (n=139)
115	Probands without CSVs (n=139)
84	Probands without CSVs (n=139)
112	Probands without CSVs (n=139)
121	Probands without CSVs (n=139)
110	Probands without CSVs (n=139)
118	Probands without CSVs (n=139)
105	Probands without CSVs (n=139)
69	Probands without CSVs (n=139)
73	Probands without CSVs (n=139)
84	Probands with CSVs (n=22)
121	Probands without CSVs (n=139)
141	Probands without CSVs (n=139)
46	Probands without CSVs (n=139)
54	Probands with CSVs (n=22)
104	Probands without CSVs (n=139)
105	Probands with CSVs (n=22)
87	Probands with CSVs (n=22)
83	Probands without CSVs (n=139)
135	Probands without CSVs (n=139)
103	Probands without CSVs (n=139)
115	Probands without CSVs (n=139)
82	Probands without CSVs (n=139)
120	Probands without CSVs (n=139)
111	Probands without CSVs (n=139)
117	Probands without CSVs (n=139)
118	Probands without CSVs (n=139)
96	Probands without CSVs (n=139)
119	Probands without CSVs (n=139)
86	Probands with CSVs (n=22)
94	Probands with CSVs (n=22)
111	Probands without CSVs (n=139)
86	Probands without CSVs (n=139)
104	Probands with CSVs (n=22)
95	Probands without CSVs (n=139)
109	Probands with CSVs (n=22)
85	Probands without CSVs (n=139)
114	Probands without CSVs (n=139)
114	Probands without CSVs (n=139)
99	Probands without CSVs (n=139)
70	Probands without CSVs (n=139)
82	Probands without CSVs (n=139)
104	Probands without CSVs (n=139)
78	Probands with CSVs (n=22)
62	Probands without CSVs (n=139)
110	Probands without CSVs (n=139)
109	Probands without CSVs (n=139)
96	Probands without CSVs (n=139)
76	Probands with CSVs (n=22)
102	Probands without CSVs (n=139)
109	Probands without CSVs (n=139)
109	Probands without CSVs (n=139)
114	Probands without CSVs (n=139)
99	Probands without CSVs (n=139)
104	Probands with CSVs (n=22)
105	Probands without CSVs (n=139)
97	Probands without CSVs (n=139)
92	Probands without CSVs (n=139)
90	Probands without CSVs (n=139)
117	Probands without CSVs (n=139)
137	Probands without CSVs (n=139)
112	Probands without CSVs (n=139)
103	Probands without CSVs (n=139)
113	Probands without CSVs (n=139)
105	Probands without CSVs (n=139)
112	Probands without CSVs (n=139)
78	Probands with CSVs (n=22)
126	Probands without CSVs (n=139)
74	Probands without CSVs (n=139)
141	Probands without CSVs (n=139)
139	Probands without CSVs (n=139)
78	Probands without CSVs (n=139)
*GSD= gold standard dysmorphology. Complex and Equivocal ASD were combined for analysis as a single "Dysmorphic" group. Essential ASD was redefined as Nondysmorphic ASD.
**NA=IQ assessments could not be arranged. NS=IQ assessments were performed but could not be scored.

## Sheet: Figure 5c
Figure 5c
GRVS.percentile	IQ
0.559055	61
0.0472441	74
0.929134	119
0.267717	94
0.322835	128
0.0393701	69
0.149606	118
0.0314961	96
0.338583	105
0.480315	112
0.401575	103
0.283465	145
0.913386	115
0.677165	84
0.125984	121
0.590551	99
0.440945	111
0.00787402	128
0.488189	71
0.787402	111
0.527559	69
0.88189	117
0.11811	121
0.291339	123
0.826772	141
0.574803	118
0.228346	141
0.417323	111
0.661417	111
0.818898	79
0.653543	126
0.543307	119
0.472441	108
0.015748	119
0.212598	119
0.606299	155
0.708661	120
0.181102	107
0.244094	93
0.354331	104
0.275591	109
0.685039	119
0.700787	124
0.551181	139
0.834646	105
0.669291	121
0.724409	87
0.889764	107
0.503937	95
0.645669	131
0.850394	123
0.795276	79
0.519685	83
0.937008	124
0.299213	126
0.0708661	123
0.779528	135
0.023622	111
0.732283	65
0.0551181	111
0.314961	77
0.409449	115
0.165354	82
0.716535	113
0.905512	76
0.110236	73
0.0866142	123
0.496063	103
0.102362	111
0.220472	116
0.23622	155
0.251969	117
0.141732	85
0.740157	117
0.76378	77
0.133858	96
0.897638	123
0.629921	129
0.370079	119
0.976378	86
1	94
0.204724	98
0.511811	111
0.0629921	107
0.96063	59
0.952756	51
0.811024	86
0.330709	40
0.984252	91
0.448819	98
0.92126	143
0.535433	122
0.188976	127
0.582677	91
0.385827	118
0.425197	132
0.433071	108
0.0787402	108
0.968504	82
0.456693	95
0.566929	115
0.393701	84
0.259843	121
0.84252	78
0.755906	109
0.307087	102
0.992126	109
0.944882	110
0.748031	114
0.377953	118
0.0944882	105
0.692913	114
0.622047	99
0.866142	78
0.15748	62
0.19685	96
0.346457	109
0.173228	105
0.362205	92
0.464567	97
0.637795	117
0.80315	137
0.858268	103
0.598425	105
0.874016	141
0.614173	139
0.771654	74

[truncated: 4 more sheets: Figure 5d, Figure 6a, Figure 6b, Figure 6c]
